# Supplementary material for: Eligibility definitions and response rate accuracy in studies using routinely collected PROMs: a systematic review
Source: Qual Life Res. 2026 Jun 25;35(8):217. doi: 10.1007/s11136-026-04320-x (PMC13303456; doi:10.1007/s11136-026-04320-x)
Supplement: Supplementary file 2 — Supplementary Material 2 [file 11136_2026_4320_MOESM2_ESM.xlsx]

## Sheet: Data extraction sheet
Eligibility definitions and response rate accuracy in studies using routinely collected PROMs: a systematic review In Quality of Life research Johanna Laine and Eila Kankaanpää Corresponding author: laine.pjohanna@gmail.com
Study details									Health care context		Organizational level					Routine collection of PROMs			Method(s) of administration					Clinical quality register (CQR) or another (PROM) spesific database; How eligible population was defined						Definition of the response rate (RR)			Timing of the PROM(s) collection; Timepoints and the number of the PROM surveys reported						Baseline (BL), T0				Follow-up (FU), T1 (the last time point reported)
Study id	Author, first	Year of publication	Data collected yy/mo_yy/mo	Country of origin	Article title	Aim/purpose	Study design	Population	Type of organization/facility	Type of care	Organization wide	Specialty/clinic spesific	Spesific to the disease/operative group	Other	NR	The number of PROM questionnaires/survey	The name(s) of the PROM(s)	Details of routine collection of the PROMs	Paper	Electronic	Telephone	Else	NR	Clinical quality registry (CQR)	Level of the CQR	Definition of the eligible	Definiton of the eligible (How reported?)	Coverage of the CQR	Definition of the eligible (iclusion/exclusion)	Definition of the RR	Response rate (RR): How calculated?	RR, what's wrong?	Timing of PROM questionnaires	Baseline (BL)	Follow-up	Total amount of surveys	Total follow- up time (months)	Total follow-up time (years)	Eligible T0(n)	RR T0 (n)	RR T0 %	Number of reminders T0	Eligible T1 (n)	RR T1 (n)	RR T1 %	Number of reminders T1
1	Alhaug	2021	07/1_17/4	Norway	Criteria for failure and worsening after surgery for lumbar spinal stenosis: a prospective national spine registry observational study	to quantify changes in standard PROMs that most accurately identified failure and worsening after surgery for lumbar spinal stenosis (LSS)	cross-sectional	Patients, aged 50 years or older, operated for lumbar spinal stenosis (LSS), reported in the NORspine	Hospital/medical center	surgical/operative care			1			5	ODI NRS (back pain) NRS (leg pain) EQ-5D-3L GPE (at 12 mo)	BL (preop): At admission for surgery (baseline), patients completed a questionnaire that included PROMs. FU (postop): At 3 and 12 months after the operation, patients received and returned the follow-up questionnaires directly to NORspine by mail without the treating hospital's involvement. Non-responders got one reminder questionnaire by mail.	1					yes	National	reported incorrectly	all recruited	70	10 822 patients reported to NORspine, aged 50 years or older, operated for Lumbar Spinal Stenosis in Norway between January 1, 2007, and April 1 , 2017	calculated correctly	Of the 10 822 patients enrolled in the registry, 8 311 (77%) responded at 12 months follow-up. Fifty-three of the responders (0.6%) did not report the GPE score. Hence, 8 258 (76%) were included in the final analyses.		FU: 1y postop	no	yes	1		1					10822	8311	77	1
2	Alm-Kruse	2024	20/1_21/12	Norway	How do survivors after out-of-hospital cardiac arrest perceive their health compared to the norm population? A nationwide registry study from Norway	to describe the health of the national register population of Norwegian survivors of OHCA and compares their responses with age- and sex-matched controls from the Norwegian general population (controls). The secondary aim was to compare patient characteristics for OHCA respondents and non- respondents.	cross-sectional	Out-of-hospital cardiac arrest (OHCA) survivors who were Norwegian citizens with a valid personal identification number, and 18 years or older at the time of cardiac arrest.	other	acute, urgent and emergency care			1			1	EQ-5D-5L + EQ VAS	FU only (post cardiac arrest): 3-6mo after cardiac arrest. NorCAR began PROMs data collection in 2021 when the survivors from 2020 were contacted, receiving the questionnaire 3–12 months after cardiac arrest.Questionnaires were then sent quarterly,3–6 months after cardiac arrest. Questionnaires are sent irrespectiveof neurological status at discharge from hospital or anylevel of assisted living. …	1	1				yes	National	reported incorrectly	Other	NR	The study included the first two years of PROMs data from the Norwegian Cardiac Arrest Registry (NorCAR), 2020–2021. OHCA survivors who were Norwegian citizens with a valid personal identification number, and 18 years or older at the time of cardiac arrest were included. Of all OHCA 2020-2021 any CPR (7399) -> excluded invalid PIN, <18y, no CPR by EMS (1956) or died before distribution of form (4…	calculated correctly	Of the eligible living at the time of distribution of forms 714, respondents 445, RR 62%		FU only, 3-6mo after cardiac arrest	no	yes	1	6						714	445	62	1
3	Andersen	2020	13/12_15/12	Norway	Health-related quality of life in porphyria cutanea tarda: a cross-sectional registry based study	to describe HRQoL, symptoms, susceptibility factors, disease activity and treatment in patients with PCT, and investigate the association between these factors	cross-sectional	Patients with porphyria cutanea tarda (PCT), participants from the Norwegian Porphyria Registry	Hospital/medical center	care of chronic diseases/long-term illnessess			1			1	SF-12	BL (after diagnosis) only: Patients are usually informed of their diagnosis and receive the questionnaire from three to ten weeks after having donated the samples which resulted in the porphyria diagnosis. Participation in the registry includes completing a baseline questionnaire, which they receive together with the registry invitation.					1	yes	National	reported incorrectly	all recruited	NR	From all diagnosed patients with PCT collected from the register (111), participants who returned questionnaires from this period (12/2013-12/2015) were included in the present study (68)- excluded if > 6 months from the time of donating samples for porphyria analyses to answering the questionnaire (6) and missing data about treatment (1) -> study group for final analyses, n = 61	calculated correctly	Of the 111 diagnosed, 68 (62%) responded - excluded 6 late responders (> 6mo) and 1 for missing data about treatment -> included in the final analyses 61/111 (55%)		BL only, after diagnosis	yes_after diagnosis/ first treatment/ operation	no	1	0		111	61	55	0
4	Arnsrud Godtman	2022	17/1_19/12	Sweden	Surgeon volume and patient-reported urinary incontinence after radical prostatectomy. Population-based register study in Sweden	to investigate the association between annual surgeon volume and risk of urinary incontinence one year after RARP (robot-assisted radical prostatectomy) by use of data from an electronic questionnaire on patient-reported outcome measures (ePROM) in NPCR (National Prostate Cancer Registry of Sweden)	cross-sectional	All men in the National Prostate Cancer registry of Sweden who underwent robot-assisted radical prostatectomy (RARP) and responded to a questionnaire 12mo after RARP	Hospital/medical center	surgical/operative care			1			1	Register's own questionnaire (35 items)	BL (preop): Men are asked by staff at each department to fill out the ePROM at baseline before treatment. FU (postop): An invitation is sent from the national support centre for NPCR to all men including those who did not fill out the baseline form to fill out an ePROM one year after treatment.		1				yes	National	reported incorrectly	all recruited	98	A total of 8 326 men underwent RARP between 17/1-19/12 according to NPCR. Excluded: Missing data on surgeons identity (41), also the 135 surgeons who had less than 5 RARP/year registered in NPCR were excluded from further analyses (287 patients) -> study population, n = 7 998	calculated correctly	Of the 8326 operated men, 4 668 (56%) had filled the ePROM one year after RARP and were included in the analysis. Men were included even if they had not filled the ePROM before RARP -> study population = 4668/8326 (56%)of whom BL + 1y responders 1 080 (RR 13%)		FU: 1y postop	no	yes	1		1					8326	4668	56	NR
5	Auffenberg	2021	14/4_18/7	US	Evaluation of Patient- and Surgeon-Specific Variations in Patient-Reported Urinary Outcomes 3 Months After Radical Prostatectomy From a Statewide Improvement Collaborative	to evaluate patient-reported urinary function during the first year after prostatectomy using data from patients undergoing surgery within the statewide Michigan Urological Surgery Improvement Collaborative (MUSIC); also to explore patient- and surgeon-specific variation in 3-month urinary outcomes, whether surgeon-specific variations in observed outcomes persist after accounting for patient-leve…	retrospective cohort	Patients (men) undergoing radical prostatectomy within the statewide Michigan Urological Surgery Improvement Collaborative (MUSIC), who agreed to complete PROM surveys (MUSIC PRO)	Hospital/medical center	surgical/operative care			1			2	Prostate QoL survey /EPIC-26 The Memorial Sloan Kettering Cancer Center tool	BL (preop): on or prior to surgery date: Participating surgeons enroll patients undergoing radical prostatectomy to take part in MUSIC PRO for prospective collection of validated PRO surveys. FU (postop): at 3 mo (60-120 days), 6 mo (150-210 days), and 12 months (305-425 days)after surgery. Surveys were initially distributed via email and completed online through a web-based platform. For patient…	1	1				yes	Local/regional	reported incorrectly	all recruited	NR	Between April 2014 and July 2018, 4 582 men agreed to participate in MUSIC PRO and all were considered eligible for this analysis. Surveys that were not completed or completed outside of the accepted window were excluded from analysis.	calculated correctly	Of the 4 582 men enrolled in MUSIC PRO prior to radical prostatectomy, 4137 were considered eligible to answer the 3-month survey (ie,were at least 60 days from the date of their prostatectomy). 3791 of 4582 (83%) completed a baseline survey, 3282 of 4137 (79%) at 3 months, 2975 of 3770 (79%) at 6 months, and 2213 of 2882 (77%) at 12 months. From the Appendix, eFigure: at BL: surveys completed (3…		BL (preop) + 3mo, 6mo, 12mo postop	yes_before treatment/ operation	yes	4		1	4582	3791	82.7	NR	2882	1788	77	NR
6	Austevoll	2019	2007-2013	Norway	Follow-up score, change score or percentage change score for determining clinical important outcome following surgery? An observational study from the Norwegian registry for Spine surgery evaluating patient reported outcome measures in lumbar spinal stenosis and lumbar degenerative spondylolisthesis	to estimate the thresholds for ODI, EQ-5D and NRS leg- and back pain that best identify the patients who perceived a clinically important outcome following surgery for LSS and LDS	retrospective cohort	Patients registered in NORSpine in the period 2007-2013, having spinal stenosis with or without degenerative spondylolisthesis, operated with a primary decompression procedure or with decompression in combination with posterior fusion	Hospital/medical center	surgical/operative care		1				4	ODI EQ-5D NRS (back pain) NRS (leg pain)	BL (peop) PROMs completed before surgery FU (postop): at 3- and 12-month follow-up					1	yes	National	reported incorrectly	all recruited	>65	Inclusion criteria: (1) Patients registered in NORSpine in the period 2007–2013; (2) Patients assessed by the surgeon to have spinal stenosis with or without degenerative spondylolisthesis; (3) Patients operated with a decompression procedure or with decompression in combination with posterior fusion. Patients with a former operation at index level were excluded. Of 5238 eligible patients from 32…	calculated correctly	Of the included 4 476 patients, at 3-month Follow-up 3 030 with LSS and 497 with LDS had answered the questionnaire, RR 3527/4476 (79%); at 12-month follow-up, 3 093 with LSS and 517 with LDS had answered the questionnaire, a follow-up rate of 81% (3610/4476)		FU, 3mo, 12mo postop	no	yes	2		1					4476	3610	81	NR
7	Baram	2020	06/1_15/12	Denmark	What Factors are Associated with Revision or Worse Patient-reported Outcome after Reverse Shoulder Arthroplasty for Cuff-tear Arthropathy? A Study from the Danish Shoulder Arthroplasty Registry	to assess what is the estimated 10-year cumulative revision rate after reverse shoulder arthroplasty (RSA) for cuff-tear arthropathy (CTA), and what factors are associated with the risk of revision?; What is the patient-reported outcome 1 year after surgery, and what factors are associated with a worse patient-reported outcome?	cross-sectional	Patients treated with reverse shoulder arthroplasty for cuff-tear arthropathy reported in the Danish Shoulder Arthroplasty Registry.	Hospital/medical center	surgical/operative care			1			1	WOOS	FU (postop) only: postal survey at 12 mo (range 10-14 mo). In case of revision or death within 1 year of the operation, the WOOS questionnaire was not sent to the patient. In case of revision later than 1 year after the operation, the WOOS score was recorded as usual and included in the analysis.	1					yes	National	reported incorrectly	all recruited	93	Of 8 930 shoulder atrhroplasties, 1 699 were RSAs, of which 950 was performed to treat CTA - excluded patients who: died, emigrated, or underwent revision surgery within the first year. Of these remaining, excluded patients who returned an incomplete questionnaire or did not respond.	calculated correctly	Of the 950 eligible, 34 of 950 (4%) of the patients died, emigrated, or underwent revision surgery within the first year. Of the remaining 916 of 950 (96%) patients, 654 of 916 (71%) returned a complete questionnaire, 9 of 916 (1%) returned an incomplete questionnaire, and 253 of 916 (27%) did not respond.		FU only, 1y postop	no	yes	1		1					916	654	71	NR
8	Bengtsson reviewers calculated RR	2017	2002_2007	Sweden	Consistency in patient-reported outcomes after total hip replacement. A 6-year registry follow-up of 15,755 patients	to describe the patient-reported outcome measures (PROMs) of total hip replacement (THR) patients 6 years after index surgery; also to analyze how the preoperative, 1- and 6-year outcomes were associated	retrospective cohort	All elective patients who underwent THR in Sweden and were collected in the national Swedish Hip Arthroplasty Register (SHAR).	Hospital/medical center	surgical/operative care			1			2	EQ-5D-3L + EQ VAS VAS pain	BL (preop): All patients receive information regarding SHAR orally or in writing preoperatively. Preoperative questionnaires are handed out at clinics. FU (postop): at the 1- and 6-year follow-up patients are mailed a packet containing general information, a stamped return envelope, the PROM survey, and a cover letter telling the patient to contact his/her surgeon if he or she has any hip-related…	1					yes	National	reported incorrectly	all recruited	NR	Data from 81 126 patients who underwent THR between 2002 and 2007 in Sweden were collected in the SHAR. Patients treated with THR for hip fractures or malignancies were excluded yielding only elective THR for this study (57 317). If a patient had bilateral THR, only the operation occurring first was included. All patients who underwent reoperation within 7 years of the index surgery were excluded…	calculated incorrectly	Of the elective 57 317, BL PROMs 21 768 - excl reop within 2y/7y or if preop PROMs were missing -> pre-study group 21 051 (used for RR calculations) - missing 1y PROMs 1 812 -> 1yPROM study group 19 239/21 051 (93%) - missing 6y PROMs 4 478 -> 6y study group 16573/19 239 (87%) The final study group included 15 755 patients and was used for all 6-year PROM analyses. RR at BL not calculated by auth…	RR at BL not calculated by authors, only the number of BL respondents of the elective reported. Pre-study group and 1y study group used for RR calculations.	BL (preop) + 1y, 6y postop	yes_before treatment/ operation	yes	4		6	57 317	21768	NR 38	1	19239	16573	87	1
9	Bhashyam	2020	16/1_18/2	US	Association of Patient-reported Outcomes With Clinical Outcomes After Distal Humerus Fracture Treatment.	to explore the association between PRO and clinical outcomes	retrospective cohort	Consecutive adult patients (>18 years old) who received treatment at one of two American College of Surgeons Level 1 Trauma Centers for an acute distal humerus fracture.	Hospital/medical center	surgical/operative care			1			4	PROMIS PF 10a PROMIS UE 16a and/or the QuickDASH PROMIS Global (Mental) subscale score	FU (post fracture) only: Patients completed surveys on a tablet device as part of their routine follow-up visits at the treating institution.		1				no		reported correctly	All treated		All consecutive trauma patients (85) were reviewed. Patients were excluded if their injury was initially treated at an outside hospital or if they had a pathologic or periprosthetic fracture. Patients who had zero follow-up visits (five patients) or were in hospice care (one patient) were also excluded, as were patients treated with total elbow arthroplasty (three patients). Study cohort, n = 76	calculated incorrectly	Of the study cohort 76, 53 patients completed at least one follow-up PROM used to assess physical function (PF)/UE disability (RR 69.7%) with an average follow-up of 10.3 months Follow-up time: 10.3 ± 7.1 mo (responders); 5.8 ± 4.2 mo (non-responders) --> 1.6-17.4 mo	RR reported for those who completed at least one FU PROM (PF/UE) questionnaire. FU time points not reported.	FU only, postop	no	yes	NR		NR					76	53	70	NR
10	Bjälkefur	2020	07/1_09/12	Sweden	Self-rated health over the first five years after stroke; longitudinal study	to explore how a population of unselected stroke patients rated their health one to 5 years after the onset of stroke, to follow the development of SRH over time and to study its correlation to sociodemographic and clinical modifiable factors in order to identify groups at risk for poor SRH after stroke as well as to identify possible modifiable factors	retrospective cohort	All consecutive stroke patients admitted to Stroke Units at the Skaraborg Hospital, Sweden.	Hospital/medical center	acute, urgent and emergency care			1			2	SLAG questionnaire (33 items) SRH (1 item from SF-36)	BL (after stroke): during hospital stay paper questionnaire was filled. FU (post stroke): postal questionnaires annualy 1-5 years post stroke. At each follow-up, all survivors were sent a questionnaire regardless of whether or not they responded to the previous follow-up. A reminder was sent if no response to the questionnaire was received after 2 months. A study nurse contacted the respondents b…	1		1			yes	National & local	reported incorrectly	all recruited	NR	All stoke patients (2 190) presenting with a first-ever or recurrent acute ischemic or hemorrhagic stroke, and who were admitted to the included Stroke Units at the Skaraborg Hospital, Sweden. Patients with subarachnoid hemorrhage were excluded but not patients with recurrent stroke during the five-year follow-up.	calculated correctly	Of the 2 190 eligible, BL responders 2 167 (RR 99%); at 1y FU: 1 463 responders/1 553 alive (RR 94.2%); at 2y: 1 279/1 373 (RR 93.2%); at 3y: 1 084/1 201 (RR 90.3%); at 4y: 958/1 045 (RR 91,7%);at 5y: 864 responders/916 alive (RR 94.3%)		BL (during hospital stay) after the first acute stroke + annually over 5 years	yes_after acute trauma/ incident	yes	6		5	2190	2167	98.9	0	916	864	94	1
11	Chrenka	2022	18/4_19/5	US	Is Shared Decision-making Associated with Better Patient-reported Outcomes? A Longitudinal Study of Patients Undergoing Total Joint Arthroplasty.	to assess the associations between preoperative collaboRATE measures of SDM and the Oxford hip and knee scores measured 12 months postoperatively, also to evaluate the relationships between SDM measures and measures of patient experience, measured concurrently and longitudinally	retrospective cohort	All patients that underwent primary TKA or THA in Minnesota, US.	Hospital/medical center	surgical/operative care			1			2	OHS/OKS PROMIS-10 (Global health)	BL (preop): As part of the standard process for THA and TKA, surveys are sent to patients by email before surgery. If a survey is not completed, three reminder emails are sent. Survey nonresponders are also provided with an opportunity to complete the PROM survey during clinic visits using an iPad. Finally, if the patient has not completed their preoperative survey, it is collected as part of the…		1				no		reported correctly	All treated		Participants were eligible for participation in the current study if they underwent primary TKA or THA between April 23, 2018 and May 1, 2019. Among the 2 779 eligible primary joint arthroplasties, 1 704 were TKAs and 1 075 were THAs. The analytic sample was limited to survey responses from patients who completed both the preoperative survey and the 12-month postoperative survey.	calculated incorrectly	Preoperative PROM surveys were completed by 1 882 of 2 779 (68%) of the patients, with 1 344 of 1 882 (71%) of these patients also completing the 12-month survey, serving as our analytic sample, so these analyses were limited to 48% of eligible patients.	RR at FU calculated for BL respondents	BL (preop) + 1y postop	yes_before treatment/ operation	yes	3		1	2779	1882	68	3	1882	1344	71 48	3
13	Cöster	2023	14/1_18/12	Sweden	Patient-reported outcome for 17648 patients in 5 different Swedish orthopaedic quality registers before and 1 year after surgery: an observational study	to compare EQ-5D data reported in conjunction with surgical procedures for selected orthopedic diagnosis reported to quality registers pre- and 1-year postoperatively. We also wanted to study whether the registers reach the recommended follow-up rate of 60%.	retrospective cohort	Registered patients in southern Sweden, who underwent surgery for degenerative orthopedic diagnoses in the lower extremities and the lower spine. The included diagnoses were lumbar spinal stenosis, primary hip and knee osteoarthritis, ankle osteoarthritis, and hindfoot disorders (osteoarthritis, flatfoot, and cavovarus deformities).	Hospital/medical center	surgical/operative care		1				1	EQ-5D-3L/EQ-5D-5L + EQ-VAS	BL (preop): The study population was treated according to clinical practice at the time of surgery. FU (postop):					1	yes	National	reported incorrectly	BL- & FU respondents	NR	The included diagnoses were lumbar spinal stenosis, primary hip and knee osteoarthritis, ankle osteoarthritis, and hindfoot disorders (osteoarthritis, flatfoot, and cavovarus deformities). Data on 23 344 identified patients who had answered a PROM at least once, was retrieved from all 5 registers. - Excluded if no preop data or missing EQ-5D or VAS - Excluded if no postop data or EQ-5D or VAS	calculated incorrectly	Of the 23 344 identified patients, 17 648 (76%) had complete data on the EQ-5D index and the EQ-VAS pre- and 1-year postoperatively (= study population). The excluded patients had either missing preoperative data/missing EQ-5D or VAS (1 291) or missing postoperative data/missing EQ-5D or VAS (4 405).	RR at BL or 1y FU NR, RR reported for the BL & 1y respondents = study populaton. Excluded nonresp & missing preop data, quantities (n) not specified	BL (preop) + 1y postop	yes_before treatment/ operation	yes	2		1	23344			NR	23344	BL+1y 17648	76	NR
12	Cöster reviewers calculated RR	2021	14/1_18/12	Sweden	Patient-reported outcomes of joint-preserving surgery for moderate hallux rigidus: a 1-year follow-up of 296 patients from Swefoot	to analyze patient-reported outcome for YOT and cheilectomy reported to Swefoot in patients with moderate HR. We hypothesized that YOT would have better outcomes than cheilectomy.	retrospective cohort	Patients registered in Swefoot (Swedish national registry of foot and ankle surgery) who underwent primary surgery for moderate HR with YOT (including dorsal osteophyte resection) or cheilectomy between January 1, 2014 and December 31, 2018.	Hospital/medical center	surgical/operative care			1			2	SEFAS EQ-5D-3L	BL (preop): before surgery FU (postop): 1 and 2 years after surgery					1	yes	National	reported incorrectly	all recruited	NR	Data from Swefoot for all 623 reported patients who underwent primary surgery for moderate HR with YOT (including dorsal osteophyte resection) or cheilectomy between January 1, 2014 and December 31, 2018. Grade 2 and 3 regarded as moderate HR and included only patients in these grades. Excluded 327 patients who had not completed the PROMs both preoperatively and 1 year postoperatively (154 pre- a…	not calculated	Excluded 327 patients who had not completed the PROMs both preoperatively and 1 year postoperatively (154 pre- and 173 postoperatively). RR NR by authors, calculations: all reported: 623 - non-respondents at BL 154 -> RR at BL: 469/623 (75.3%) excluded 173 nonrespondents at 1y FU -> RR at 1y FU: 296/623 (47.5%) -> study group 296		BL (preop) + 1y postop	yes_before treatment/ operation	yes	2		1	623	469	75	NR	623	296	48	NR
14	Dahlin	2023	2010_2021	Sweden	Patient reported symptoms and disabilities before and after neuroma surgery: a register‑based study	to perform a short-term follow-up on patients surgically treated for neuroma, using both active and passive surgical methods, including neurolysis, with data from a national quality register, with a specific focus on pre-and postoperative symptoms and disabilities related to surgical method and sex	retrospective cohort	Elective patients, with a suspected (with possible ICD-codes) surgically treated neuroma in the upper limb, identified in the Swedish National Register for Hand Surgery HAKIR.	Hospital/medical center	surgical/operative care			1			2	HQ-8 The QuickDASH	BL (preop): FU (postop): 3 mo and 12 mo postoperatively					1	yes	National	reported incorrectly	Other	NR	Possible neuroma patients were identified in HAKIR. No general or specific ICD-10 code(s) exists for neuroma, except for neuroma in amputation stump (T873). All possible ICD-10 were sorted out in the register, where a neuroma in continuity, an end-neuroma or a scarred or tethered nerve may have occurred and was surgically treated. Initially, all applicable and relevant nerve injuries during the p…	calculated correctly	Of the elective patients with possible neuroma identified in HAKIR (377) - excl <16y & non-elective = 196 -> preoperative responders 39/196 (RR 20%); 3mo responders 20/196 (RR 10%); 12 mo responders 24/196 (12%); BL+3mo+12mo responders 8 (RR 4%)		BL (preop) + 3mo,1y postop	yes_before treatment/ operation	yes	3		1	196	39	19.9	NR	196	24	12	NR
15a	Dowsey_a (Australian cohort)	2017	12/1_13/12	Australia, Sweden	Variations in pain and function before and after total knee arthroplasty: a comparison between Swedish and Australian cohorts	to compare post-operative pain and function in individuals with a diagnosis of knee OA who underwent surgery at two high volume arthroplasty centres, in metropolitan Melbourne (Australia) and in the Region of Skane (Sweden). We aimed to examine whether variations in pain and function outcomes existed at baseline and 12 months between the two centres and whether this was explained by variations in…	retrospective cohort	All patients admitted to the two institutions (in metropolitan Melbourne (Australia) and in the Region of Skane (Sweden)) who underwent primary TKA for knee OA.	Hospital/medical center	surgical/operative care			1			1	WOMAC	BL (preop): In Melbourne patients complete a disease specific questionnaire within 12 weeks prior to surgery. FU (postop): Questionnaires are sent to patients prior to each scheduled follow-up appointment. Additional mail-outs are sent to non-attenders followed by a phone call 4 weeks later for any incomplete data or missing surveys.	1		1			yes	Local/regional	reported incorrectly	all recruited	100	All patients admitted to the two institutions, who underwent primary TKA for knee OA between 1 January 2012 and 31 December 2013, were considered eligible for enrolment into the study. At SVH Australia, a total of 589 primary TKA's were performed for OA in 529 patients during the study period. Patients were excluded from analysis if deceased or they underwent revision KA during the 12 months' fol…	calculated incorrectly	Of 589 primary TKA's, performed for OA in 529 patients during the study period, 516 (97.5%) patients were available for analysis = patients with complete WOMAC scores, pre- and 12 mo postop	RR at BL or 1y FU NR, RR calculated only for the patients with complete WOMAC scores, pre- and 12 months postop; Study group = BL &FU respondents	BL (preop) + 1y postop	yes_before treatment/ operation	yes	2		1	529	NR	NR	2	NR	BL+1y 516	98	2
15b	Dowsey_b (Swedish cohort)						retrospective cohort	See above	Hospital/medical center	surgical/operative care			1			1	KOOS	BL (preop): In Trelleborg PROMs are routinely collected in the hospital. Preoperatively patients fill in the disease-specific Knee injury and Osteoarthritis Score (KOOS) at the preoperative outpatient visit approx. 4 weeks prior to surgery. FU (postop): One year after the operation the same questionnaire is mailed to patients. Patients are informed of the planned 1-year follow-up, but no reminder…	1					yes	National	reported incorrectly	all recruited	NR	Corresponding figures for TBG, Sweden, were a total of 1 333 primary TKA's performed for OA in 1 169 patients	calculated incorrectly	Of 1 333 primary TKA's performed for OA in 1 169 patients, of which 899 (76.9%) patients had complete PROMs data and were available for analysis	RR at BL or 1y FU NR, RR calculated only for the patients with complete pre- and 12 months postop PROMs data; study group = BL+1y FU respondents	BL (preop) + 1y postop	yes_before treatment/ operation	yes	2		1	1169	NR	NR	0	1169	BL+1y 899	77	0
16a	Elkan_a (Swespine cohort)	2018	04/10_10/10	Sweden	Response rate does not affect patient‑reported outcome after lumbar discectomy	to elucidate the validity of Swespine, by comparing register data with a locally performed prospective observational study, the lumbar disc herniation study ‘LDHS’, which has an unusually high follow-up rate	retrospective cohort	Swespine (national): Patients registered in Swespine undergoing surgery for lumbar disc herniation; comparing the results from routine collection of PROMs (Swespine) and results from study population (locally performed prospective observational study, the lumbar disc herniation study = LDHS)	Hospital/medical center	surgical/operative care			1			5	VAS back pain VAS leg pain ODI EQ-5D-3L SF-36	BL (preop): The patient is asked to fill out a questionnaire before surgery without the assistance of HCPs. FU (postop): 1- and 2-years postoperatively. Identical questionnaires are mailed to the patient and answered without the assistance of personnel involved in the care. One reminder is sent. At the 1-year follow-up, the patients are also asked whether any complications occurred during the fir…	1					yes	National	reported incorrectly	all recruited	75	Patients registered in Swespine, undergoing surgery for lumbar disc herniation ( 9 859) -> excluded 2 068 patients not fullfilling inclusion criteria (cauda equina impaction, previous lumbar spine surgery, <18 yrs, linguistic or expected problems with follow-up, location of hernition, more than one segment and other causes of exclusion) & LDHS cohort patients (2 068) -> study cohort, n = 7 791	calculated correctly	Of the final study cohort 7 791, preoperative data was available for 6 063 patients (RR 78%); 1y FU data for 5 721 (RR 73%); 2y FU data for 4 824 (RR 62%)		BL (preop) + 1y, 2y postop	yes_before treatment/ operation	yes	3		2	7791	6063	77.8	1	7791	4824	61.9	1
16b	Elkan_b (LDHS cohort)						retrospective cohort	LDHS (local): The prospective observational study, included patients admitted for lumbar disc herniation surgery at Södersjukhuset, Stockholm, Sweden	Hospital/medical center	surgical/operative care			1			5	VAS back pain VAS leg pain ODI EQ-5D-3L SF-36	BL (preop): The LDHS used the same questionnaires and management of these, as in Swespine FU (postop): 1- and 2-years postoperatively, with additional follow-ups at 6 weeks and 6 months. Research nurses ensured the data quality and frequent reminders for follow-ups were sent to reach a high response rate.	1					no		reported incorrectly	Other		LDHS study population. Patients undergoing surgery for lumbar disc herniation at Södersjukhuset, Stockholm, Sweden (418) -> excluded patients not fulfilling inclusion criteria (cauda equina impaction, previous lumbar spine surgery, <18 yrs, linguistic or expected problems with follow-up, location of hernition, more than one segment and other causes of exclusion) (179), also excluded missed patien…	calculated correctly	Of the final study cohort 177, preoperative data was available for 177 patients (RR 100%); 1y FU data for 174 (RR 98%); 2y FU data for 175 (RR 99%)		BL (preop) + 6w, 6mo, 1y, 2y postop	yes_before treatment/ operation	yes	5		2	177	177	100	more	177	175	99	more
17	Farwati	2021	13/11_16/11	US	Super and Nonresponders to Catheter Ablation for Atrial Fibrillation. A Quality-of-Life Assessment Using Patient Reported Outcomes	to investigate the clinical characteristics underlying differential response in QoL to catheter ablation (with and without arrhythmia recurrence) of patients undergoing AF ablation at a tertiary care center.	retrospective cohort	All patients who underwent radiofrequency catheter ablation for symptomatic AF between Nov 2013 and Nov 2016 at the Cleveland Clinic (Cleveland, OH) were enrolled in a prospectively maintained data registry for clinical outcomes.	Hospital/medical center	surgical/operative care			1			3	AFSS AF frequency score AF duration score	BL (preop): Data collection was facilitated via automatically generated email invitations to survey patients for AF-specific QoL assessment 10 days before scheduled procedure FU (postop): 3, 6 and 12 months after the procedure. A fully automated PRO collection platform was developed to collect AF-specific data with focus on QoL metrics in patients undergoing catheter ablation for AF. All PRO data…		1				yes	Local/regional	reported incorrectly	all recruited	NR	A total of 2530 patients underwent radiofrequency catheter ablation for symptomatic AF between November 2013 and November 2016. The number of eligible patients who received participation invitations (= patients with available email addresses) was 1833 at baseline and 2175 at 3 months (86% of all patients undergoing ablation). Of those, 956 patients completed follow-up surveys at 12 months -> stud…	not calculated	Of the eligible 2530 patients 1833 (72%) received participation invitations at BL and 2175 (86%) at 3 months. Of those, 956 patients completed follow-up surveys at 12 months.		BL (preop) + 3mo, 1y postop	yes_before treatment/ operation	yes	3		1	1833 (2530)	NR	NR	NR	2175 (2530)	956	NR	NR
18	Gabbe	2022	20/4_20/12	Australia	Does patient preference for online or telephone follow-up impact on response rates and data completeness following injury?	to (1) quantify patient preference for telephone or online follow-up, (2) determine predictors of choosing online completion, and (3) compare response rates and data completeness based on patient preference	cross-sectional	Adult patients registered by VOTOR and the VSTR with a date of injury from April 1, 2020, to December 31, 2020.	Hospital/medical center	acute, urgent and emergency care	1					3	EQ-5D-5L WHODAS NRS (pain)	FU only (postinjury): 6 months, 12 months and 24 months postinjury using standardized telephone interviews undertaken by trained interviewers since 2007. Patient and, where available, next of kin contact details are provided by the participating hospitals to facilitate follow-up. Where patients are not available for interview (e.g., because of physical or cognitive limitations, personal circumsta…		1	1			yes	National	reported incorrectly	all recruited	VSTR close to 100/VOTOR NR	Adult patients registered by VOTOR and the VSTR with a date of injury from April 1, 2020, to December 31, 2020, were included. Patients who died during the first 6-months postinjury (either in-hospital or postdischarge) and patients who had sustained a serious head injury (Abbreviated Injury Scale severity score of >2 in the Abbreviated Injury Scale head region) were excluded. From April to Decem…	calculated incorrectly	Of the eligible (4 151) for choice between telephone and email FU, preference recorded: 3 866 (93%), 1 994/3 866 (51.6%) opted to complete online - RR at 6mo FU: online, 1 528/1 994 (77%) ; telephone 1 665/1 872 (89%) - Proxy-reported: online 279/1 994 (18%), telephone 318/1 872 (19%) The overall completion rates (Table 3): EQ-5D-5L: valid response/items 98-100%, utility score completion rate 97%…	RR calculated for the patients who reported FU preference, not for all eligible.	FU only, 6mo postinjury	no	yes	1	6						3866 (4151) online 1994 telephone 1872	1528 1665	77 89	3
19	Gebert	2024	16/11_22/10	Germany	Longitudinal assessment of real‑world patient adherence: a 12‑month electronic patient‑reported outcomes follow‑up of women with early breast cancer undergoing treatment	to analyze adherence to ePROs over time among breast cancer patients in the PRO routine program at the Breast Center of the Charité – Universitätsmedizin Berlin	retrospective cohort	Breast cancer or ductal carcinoma in situ (DCIS) patients who registered for the PRO routine program and underwent surgery at the Breast Center of the Charité – Universitätsmedizin Berlin between November 2016 and October 2022	Hospital/medical center	cancer/palliative care			1			4	EORTC QLQ C-30 EORTC QLQ-BR23 PROMIS-29 Breast-Q Conserving/Breast-Q Reconstruction	BL (before therapy): The PRO routine program is offered to every new patient visiting the breast center. Patients complete baseline assessments on a tablet computer in the clinic before their appointment and have the option to consent to further participation in an e-mail-based follow-up. FU (after therapy start): The ePRO followup is initiated at the time of their initial surgery or start of che…		1				other spesific (PROM) database		reported incorrectly	all recruited	NR	Patients who registered for our PRO Routine assessment, were diagnosed with breast cancer or DCIS, and underwent surgery at the Charité Breast Center between November 2016 and December 31st, 2021 were included in this study. The follow-up period for analyzing the collected ePROs ended on December 31st, 2022. A total of 4 867 patients registered in the PRO Routine system. Excluded 4 231 (86.9%) be…	calculated incorrectly	Of the included (578), 239 (41.3%) completed all questionnaires during the 12mo FU period. Supplement Fig. S1: RR by type of surgery at 12mo: breast-conserving surgery 265/393 (70.2%), mastectomy with reconstruction 106/135 (78.5%) and without reconstruction (34/50 (68.0%)	RR at BL NR, RR at FU, see supplement, RR reported for the BL & 1y FU respondents	BL (before therapy) + 2w, 6w, 3mo, 6mo, 9mo, 12mo after therapy start	yes_before treatment/ operation	yes	7		1	578	NR	NR	NR	578 Breast conserving 393 with reconstr 136 without reconstr 34	BL+FU 239 276 106 50	41 70 79 68	3
20	Hansen	2020	10/1_15/12	Denmark	Should analyses of large, national palliative care data sets with patient reported outcomes (PROs) be restricted to services with high patient participation? A register-based study	to investigate whether services with low response rates should be excluded from analyses to prevent effects of possible selection bias; to test the hypothesis: Patients from specialized palliative care (SPC) services with low response rates report (on average) better on different QOL aspects than patients from services with high response rates, indicating a (larger) impact of selection bias in se…	cross-sectional	Patients from the Danish Palliative Database (DPD) patients who: 1) were admitted to SPC and died between 1/2010-12/2015, 2) had a cancer diagnosis, 3) were 18+ years of age and 4) answered the EORTC QLQ C15-PAL questionnaire in the period from 3 days prior to admission to the day of admission to SPC.	Hospice	cancer/palliative care			1			1	EORTC QLQ-C15-PAL	BL only (before treatment): PROMs collected 3 days before admittance in SPC services (hospice and palliative care teams)					1	yes	National	reported incorrectly	BL respondents	100	The Danish cancer patients who: 1) were admitted to SPC and died between January 1st, 2010 and December 31st, 2015, 2) had a cancer diagnosis, 3) were 18+ years of age and 4) answered the EORTC QLQ C15-PAL questionnaire in the period from 3 days prior to admission to the day of admission to SPC. -> 40 316 patients (49 307 admittancies) -> In 24 589 (49.9%) of these patient admittances, the EORTC …	calculated correctly	Of the 40 316 patients (49 307 admittances) to SPC services in 24 589 (49.9%) of these patient admittances (based on 22 420 patients), the EORTC QLQ-C15-PAL was answered. The patients were from 44 services, and each service admitted between 2 and 591 patients each year.The overall RR was 49.9% (24 589/49 307 admittances) and varied between year and service from 0.0 to 93.2% (Table 2). 22 420/40 3…		BL only, 3 days before admittance to palliative services	yes_before treatment/ operation	no	1	0		49307	24589	50	NR
21	Heijbel	2024	17/1_19/12	Sweden	Patient-Reported Anxiety or Depression Increased the Risk of Dissatisfaction Despite Improvement in Pain or Function Following Total Knee Arthroplasty: A Swedish Register-Based Observational Study of 8,745 Patients	to investigate the risk of dissatisfaction 1 year after TKA in responders who had preoperative or post operative patient-reported anxiety or depression. The secondary aim was to explore the aforementioned in different age groups.	retrospective cohort	Patients with OA as the primary diagnosis undergoing TKA between 2017-2019 at clinics that voluntarily participated in the SKAR PROM project	Hospital/medical center	surgical/operative care			1			2	KOOS EQ-5D-3L	BL (preop): FU (postop): 1 year postoperatively		1				yes	National	reported incorrectly	all recruited	NR	17 219 TKAs, with OA as the primary diagnosis, performed between 2017-2019 at clinics that voluntarily participated in the SKAR PROM project. Exclusion criteria were contralateral TKA during follow-up (1 870), bilateral TKA in 1 session (1 170), death before follow-up (59) -> eligible 14 120	calculated incorrectly	Of the eligible 14 120, missing PROM data (4 209) -> RR at BL & 1y FU = 9 911/14 120 (70%)	RR at BL or 1y FU NR, RR reported for the BL & 1y respondents	BL (preop) + FU (postop) 1y	yes_before treatment/ operation	yes	2		1	14120	NR	NR	NR	14120	BL+1y 9911	70	NR
22	Holm	2020	16/1_19/12	Norway	The active with osteoarthritis (Aktiva) physiotherapy implementation model: A patient education, supervised exercise and selfmanagement program for patients with mild to moderate osteoarthritis of the knee or hip joint. a national register study with a tw	to evaluate the long-term effects on pain, quality of life, physical activity, self-efficacy and adherence to the AktivA program for patients with mild to moderate knee or hip osteoarthritis.	retrospective cohort	Patients with hip or knee osteoarthritis (OA) attending The Active with osteoArthritis (AktivA) program	other	rehabilitation			1			6 or more	NRS (hip/knee joint pain) HOOS/KOOS (SP, QoL) EQ-5D PSFS HUNT (physical activity) OA-QI ASES	BL (at inclusion): Two weeks before attendance, the participants are given access to the digital education tools (Power Point presentations and instructional videos) and the quality register. FU (after inclusion): at 3, 12 and 24 months If answering yes to participation in the AktivA register, the patient-reported outcome (PRO) assessments are sent at automatically scheduled times points through …	1	1				yes	National	reported incorrectly	all recruited	NR	Between January 2016 and December 2019, 6 245 patients gave their electronic consent and were included in the register.	not possible to assess	Of the included 6 245, 1 205 participants (19%) had reached the two-year follow-up time point. The response rates were 98%, 86% and 63% at 3, 12 and 24 months, respectively.		BL + 3mo, 1y, 2y after program	yes_before treatment/ operation	yes	4		2	6245	NR	NR	NR	1205	NR	63	NR
23	Huberts	2023	15/10_22/3	The Netherlands	Sexual well-being in patients with early-stage breast cancer at 1- and 2-year follow-up	to identify positive and negative predictive factors associated with change in SWB 1 year after diagnosis; to define whether patients with decreased, satable, and improved SWB q year after diagnosis improve 2 years after diagnosis without intervention	retrospective cohort	Patients with breast cancer aged >18 years who were treated with curable intent at the Academic Breast Cancer Center, Erasmus University Medical Center in Rotterdam, who gave informed consent for the Healthcare Monitor and at least 1 clinical outcome or part of a PROM was registered	Hospital/medical center	cancer/palliative care			1			1	SWB	BL (preop): The breast cancer-specific PROMs were administered preoperatively FU (postop): 3, 6, and 12 months postoperatively and yearly thereafter					1	yes	Local/regional	reported incorrectly	Other	NR	Patients with breast cancer aged > 18 years who were treated between October 2015 and March 2022 at the Academic Breast Cancer Center,Erasmus University Medical Center in Rotterdam, who gave informed consent for the Health care Monitor were included in this study. Only patients who were treated with curable intent were included. If disease progressed to metastasized disease where treatment goals …	not calculated	Of the eligible (544), included 442 = study cohort - excl 131 (resp Br-Q, not SWB at BL (15), nonresp (116)) = completed Breast-Q at BL (t0) = 311 -> excl 107 (resp Br-Q, not SWB at T12 (37), nonresp (70)) = completed Breast-Q at 12mo (T12) 204 -> analysis group T0-T12 -> excl 83 (resp Br-Q, not SWB at T24 (6), nonresp (77)) = completed Breast-Q at 24 mo (T24) = 121 = analysis group T12-T24		BL (preop) + 3mo, 6mo, 1y, 2y after treatment	yes_before treatment/ operation	yes	3		2	442	311	NR	NR		121	NR	NR
24	Hutchings	2012	09/4_10/3	England	Factors associated with non-response in routine use of patient reported outcome measures after elective surgery in England.	to establish whether non-response is associated with patients’ socio-demographic and clinical characteristics or with organisational factors for four surgical procedures	retrospective cohort	NHS Patients who underwent a hip or knee replacement, hernia repair or varicose vein surgery in 2009-10 in England	Hospital/medical center	surgical/operative care			1			2	EQ-5D OHS/OKS/AVVQ	BL (preop): Patients were invited to complete a pre-operative questionnaire either when attending the pre-operative assessment clinic (which might be several weeks before their operation) or on admission on the day of surgery. The completed questionnaires were sent by the provider to the NHS Information Centre (IC) for processing. FU (postop): Postoperative questionnaires are mailed to patients’ …	1					yes	National	reported incorrectly	BL respondents	NR	Between 1 April 2009 and 31 May 2010, 135 474 patients completed preoperative questionnaire. Patients were excluded from the analysis if their operation was cancelled (3 100) or they died (927) -> study cohort, n = 131 447 patients for analysis: 37 961 hip replacements, 44 422 knee replacements, 34 964 hernia repair, and 14 100 VV surgery. Patients who had not returned a completed postop question…	calculated incorrectly	For each operation, the RR to the post-op questionnaires was estimated by each patient characteristic and organisational factor. 135 474 patients completed preoperative questionnaire -> excluded from the analysis if their operation was cancelled (3 100) or they died (927) -> study cohort, n = 131 447 patients for analysis. Response rates to the post-operative questionnaire were 85.1% for hip repl…	RR at BL NR (all eligible missing), study cohort = BL respondents	BL (preop) + 3mo (hernia, VV)/6mo (hip, knee) postop	yes_before treatment/ operation	yes	2	6		NR	135474	NR	NR		HIP 37961 KNEE 44422 HERNIA 34964 VV 14100	85 85 73 65	NR
25	Imam	2014	09/4_10/3	UK	Loss to follow-up after total hip replacement: a source of bias in patient reported outcome measures and registry datasets?	to determine whether and, in what way, non-responders differ from responders	retrospective cohort	Patients who underwent unilateral primary THRs in the orthopaedic centre London between April 2009 and March 2010	Hospital/medical center	surgical/operative care			1			2	OHS EQ-5D + EQ VAS	BL (preop): All were invited to complete an OHS prior to surgery, at the time of preoperative assessment appointment. FU (postop): The outcome team wrote to the patients inviting them to complete EQ-5D and OHS at the 12- and 24-month time points. Questionnaires were resent, at least once, to all patients who failed to respond in order to maximise data capture. NHS Demographic Batch tracing servic…	1					no		reported correctly	All treated		All treated THRs. Between 1 April 2009 and 31 March 2010, the first year of the English NHS PROMs programme, 1 322 patients underwent unilateral primary THRs at the institution. Excluded eleven BL non-responders and thirty-eight patients (3.7%) who died within the first two years of surgery. -> Study group, n = 1 273 patients Two cases underwent revision within two years and have been excluded fr…	calculated incorrectly	Of the 1 322 patients who underwent THR, 1 311 (99.1%) completed preoperative (BL) questionnaires. Excluded eleven BL non-responders and thirty-eight patients (3.7%) who died within the first two years of surgery. -> Study group, n = 1 273 patients RR at BL+6w+6mo contains both PROMs and PREMs: (See text & Fig. 1) RR at BL 1 311/1 322 (99%), RR at 1y 1 053/1 274 (83%), RR at 2y 1 002/1 273 (79)%.…	RR at FU calculated for alive BL responders	BL (preop) + 1y, 2y postop	yes_before treatment/ operation	yes	3		2	1322	1311	99	NR	1273	1002	79	1
26	Jakobsson	2022	12/9_17/8	Sweden	Chronic Pain After Groin Hernia Surgery in Women A Patient-reported Outcome Study Based on Data From the Swedish Hernia Register	to evaluate chronic pain after groin hernia surgery in women, using a large, unselected cohort of 4021 women from the nationwide Swedish Hernia Register. The hypothesis was that the rate of chronic postoperative pain after groin hernia repair is greater in women than men.	cross-sectional	All patients 15 years and older, included in the SHR with a unilateral, primary groin hernia repair between September 1, 2012 and August 30, 2017	Hospital/medical center	surgical/operative care			1			1	IPQ	FU only (postop): The shortened form of IPQ was sent by regular mail to all registered patients 1 year after hernia surgery. Patients could answer the questionnaire on paper or on the web. If no response had been received within a month, a reminder was sent.	1	1				yes	National	reported incorrectly	all recruited	97	All patients included in the Swedish Hernia Register between September 1, 2012 and August 31, 2017 were identified, n = 80 747. All patients 15 years and older, with a unilateral, primary groin hernia repair, both elective and emergency surgery were included. Excluded patients with missing or unspecified method of operation, patients deceased within 1 year after surgery, patients emigrated or add…	calculated incorrectly	Of the included 59 396, excluded 17 832 patients not responding to questionnaire. With a response rate of 70% to the Inguinal Pain Questionnaire, 4021 women and 37542 men in the control group were available for analysis (Fig. 1).	Incorrect denominator at FU: excluded patients with missing or unspecified method of operation, patients deceased within 1 year after surgery, patients emigrated or address missing at 1-year questionnaire follow-up, patients who had another operation on contralateral side during the study period.	FU only, 1y postop	no	yes	1		1					59396	41563	70	1
27	Joelson	2022	2007_2017	Sweden	Single item self-rated general health: Sf-36 based observations from 16,910 spine surgery procedures	to explore single item, self-rated, general health assessment after spine surgery, SF-36 data from Swespine for two of the most common spine surgery diagnoses (disc herniation and spinal stenosis) were used in the analysis.	retrospective cohort	Patients with surgical procedures for treatment of lumbar spinal stenosis and lumbar disc herniation from Swespine between 2007 and 2017	Hospital/medical center	surgical/operative care			1			2	SF-36 EQ-5D-3L + EQ VAS	BL: (Preop): FU (postop): 1y, 2y					1	yes	National	reported incorrectly	all recruited	75-80	A total of 52 560 surgical procedures for treatment of lumbar spinal stenosis and lumbar disc herniation between 2007 and 2017 are included in the register. Preoperative, 1-year or 2-year postoperative SF-36, or EQ VAS data were incomplete for 35 650 procedures, yielding 16 910 procedures eligible for analysis (disc herniation 7 060 procedures, spinal stenosis 9 850 procedures). -> Included, n = …	not calculated	Of the surgical procedures registered (52 560), complete PROMs data for 16 910 procedures		BL (preop) + 1y, 2y postop	yes_before treatment/ operation	yes	3		2	52560	NR	NR	NR	NR	BL+1y+2y 16910	32	NR
28	Joelson	2021	2007_2012	Sweden	Reoperations after decompression with or without fusion for L4–5 spinal stenosis with or without degenerative spondylolisthesis: a study of 6,532 patients in Swespine, the national Swedish spine register	to investigate reoperation rates at the index and the adjacent levels after L4–5 decompression only or decompression and fusion for spinal stenosis with and without concomitant DS.	retrospective cohort	Patients who underwent surgery for lumbar L4–5 spinal stenosis with or without DS between 2007 and 2012. Patients were followed up between 2007 and 2017 to identify reoperations.	Hospital/medical center	surgical/operative care			1			3	NRS ODI EQ-5D	BL (preop) FU (postop): at 1 and 2 years after surgery					1	yes	National	reported incorrectly	all recruited	NR	We identified 6 584 patients who underwent surgery for lumbar L4–5 spinal stenosis with or without DS between 2007 and 2012. 52 patients were subject to acute reoperations (e.g., due to postoperative hematomas) and were excluded. The remaining 6 532 patients were followed up between 2007 and 2017 to identify reoperations. The diagnosis spinal stenosis was reported by the operating surgeon. DS was…	not possible to assess	The 1-year and 2-year response rates for PROMs were 73% and 65% respectively.		BL (preop) + 1y, 2y postop	yes_before treatment/ operation	yes	3		2	6532	NR	NR	NR	NR	NR	65	NR
29	Kamrad reviewers calculated RR	2017	08/1_16/1	Sweden	Good outcome scores and high satisfaction rate after primary total ankle replacement 167 patients followed for 24 months in the Swedish Ankle Registry	to evaluate changes in PROMs after primary TAR and report subjective satisfaction rates. The secondary aim was to evaluate whether age, diagnosis, prosthetic design, or baseline scores infl uenced the PROMs pre- or postoperatively or the changes in scores. Finally, the tertiary aim was to examine changes in the scores from 6 to 24 months and from 12 to 24 months after surgery.	retrospective cohort	Patients registered with unilateral primary TAR between January 2008 and January 2016 and who had returned both the preoperative and at least one of the evaluations at 6, 12, or 24 months postoperatively.	Hospital/medical center	surgical/operative care			1			2	EQ-5D + EQ-VAS SF-36	BL (preop) FU (postop) 6, 12 and 24 months postoperatively					1	yes	National	reported incorrectly	BL- & FU respondents	NR	We identified patients registered with unilateral primary TAR between January 2008 and January 2016 and who had returned both the preoperative and at least one of the evaluations at 6, 12, or 24 months postoperatively. For the 9 patients operated in year 2015, only 6- or 12-month evaluations could be performed. By this method we identified 241 patients.	not calculated	Of the registered 506 primary TARs during the period of interest, preoperative PROMs were registered only in 269 cases, and only these patients were asked to fill out the postoperative questionnaires. 4 patients had to undergo early revision and were excluded, and 24 of the remaining 265 patients (9%) did not return the follow-up questionnaires. Study group, n = 241 Of the included PROM responder…		BL (preop) + 6mo, 12mo, 24mo postop	yes_before treatment/ operation	yes	4		2	506	269	53	NR	241	167	NR	NR
30	Krabbe	2019	2011_2016	Denmark	Extremely poor patient-reported outcomes are associated with lack of clinical response and decreased retention rate of tumour necrosis factor inhibitor treatment in patients with axial spondyloarthritis.	to investigate whether extremely poor PROs at the start of first TNFi treatment course were associated with poor treatment response and shorter treatment retention, and whether this association was present across different strata of CRP.	retrospective cohort	Patients diagnosed with axial spondyloarthritis (axSpA), who started their first tumour necrosis factor inhibitor (TNFi) treatment 2011-2016, data collected from Danish clinical quality registry, DANBIO	Hospital/medical center	care of chronic diseases/long-term illnessess			1			4	BASDAI BASFI VAS pain PGA	BL (before the TNFi treatment): From 60 days before to 7 days after treatment start FU (during the TNFi treatment): At follow-up visit					1	yes	National	reported incorrectly	Other	NR	Included patients (1396) were diagnosed with axSpA, ICD-10 codes: M45.9, M46.1, M46.8 + M02.9, M46.8 + M07.4, M46.8 + M07.5, and M46.9 according to their treating physician’s assessment in routine care. axSpA was mainly diagnosed based on imaging findings (radiographs and/or MRI scans) of the sacroiliac joints and the lumbar spine, in combination with the clinical presentation of the patient. Pat…	calculated incorrectly	Of the included 1 396 patients, 1 221 had available BL BASDAI (RR 87.5%) and BL BASFI 1 200/1 396 (RR 86%), BL pain score 1 243/1 396 (RR 89%), BL PGA 1 247/1 396 (RR 89.3%) -> Best reported RR at BL 89% Follow-up data were from the DANBIO visit closest to 6 months (median 147 days after baseline; IQR 113–193 days).	RR at BL reported, but RR at 6mo FU not calculated by authors	BL (before treatment) + at 6mo	yes_before treatment/ operation	yes	NR	6		1396	PGA 1247 BASDAI 1221 BASFI 1200 pain 1243	89 88 86 89	NR	1396	PGA 1013	NR	NR
31	Kristensen	2017	2005_14/12	Norway	Posterior approach compared to direct lateral approach resulted in better patient-reported outcome after hemiarthroplasty for femoral neck fracture 20,908 patients from the Norwegian Hip Fracture Register	to compare the results of the posterior surgical approach and the direct lateral approach regarding patient-reported outcome and reoperation rate in a national setting using data from the Norwegian Hip Fracture Register (NHFR).	retrospective cohort	All patients who had undergone hemiarthroplasty surgery for a hip fracture through a direct lateral or posterior surgical approach, registered in the NHFR between 2005 and December 31, 2014.	Hospital/medical center	surgical/operative care			1			2	EQ-5D-3L + EQ VAS VAS pain	BL (preop) preoperative EQ-5D scores were collected retrospectively 4 months postoperatively FU (postop) 12 and 36 months after surgery	1					yes	National	reported incorrectly	all recruited	91	On December 31, 2014, a total of 25 541 hemiarthroplasties performed for a hip fracture had been registered in the NHFR. All patients who had undergone hemiarthroplasty surgery through a direct lateral or posterior surgical approach were selected. To have a homogenous group, patients with unipolar prostheses, with cemented prostheses fixed with non-antibiotic-loaded cement, with pathological frac…	calculated incorrectly	Of the included 20 908 patients, PROM questionnaires were posted: Lateral approach: - at 4mo posted 11 233, returned 6 369 (57%), completed and used in the analysis: 5459/11 233 (49%) - at 12 mo posted 9 100, returned 5 140 (57%), completed 4 350 (48%) - at 36mo posted 4 577, returned 2 475 (54%), completed 2 105 (46%) Posterior approach: - at 4mo posted 1 254, returned 731 (58%), completed 624/1…	RR calculated for completed PROMs/posted, not for all patients treated	BL (preop) collected 4mo postop + 12mo, 36mo postop	yes_after acute trauma/ incident	yes	3		3	Lateral 11233 Posterior 1254	5459 624	49 50	NR	Lateral 4577 Posterior 547	2105 247	46 45	NR
32	Köhn	2022	2016_2019	Switzerland	Predicting non-response in patient-reported outcome measures: results from the Swiss quality assurance programme in cardiac inpatient rehabilitation STEFANIE	to explore whether a non-response bias exists and whether this non-response bias is due to specific patient characteristics, features of the clinic or both.	retrospective cohort	Cardiac rehabilitation patients in Switzerland (the Swiss National Association for Quality Development in Hospitals and Clinics (ANQ)) aged 18 years or older, who were admitted into a rehabilitation clinic between 2016 and 2019 and for whom rehabilitation treatment has been completed	other	rehabilitation		1				1	the MacNew Heart	BL (before rehabilitation treatment): After admission for inpatient treatment (after being in acute care due to cardiac events or surgery, as well as patients with severe chronic cardiac diseases for conservative management) patients were requested to complete the MacNewHeart. FU (before discharge): Before discharge patients were requested to complete the MacNewHeart. The questionnaire was admini…	1					no		reported correctly	All treated		Between 2016 and 2019, data of 29 086 cardiac rehabilitation patients were collected - excluded dropouts (1 998) -> cardiac rehabilitation cases who received complete rehabilitation treatment, 27 088 - excluded patients with incomplete MacNew Heart (321) and patients with no records for the MacNew Heart (1 477), socio-demographic and basic medical data were missing or incomplete (718). -> Include…	calculated incorrectly	Of the included (24 572), all patients recorded as non-responders at admission or discharge were categorized as non-responders (8 172, 33.3%), whereas all patients who filled in the questionnaire at admission and discharge were categorized as responders (16 400, 66.7%).	RR at BL or FU NR, RR calculated for the complete = BL+FU respondents	BL (before rehab) + before discharge	yes_before treatment/ operation	yes	2		NR	24572	NR	NR	NR	24572	BL+FU 16400	67	NR
33	Lagergren	2020	13/1_16/12	Sweden	Displaced femoral neck fractures in patients 60-69 years old –treatment and patient reported outcomes in a register cohort	to describe the treatment (HA, THA and IF) of displaced femoral neck fractures in “young elderly”patients (60-69 years old), the patient characteristics and crude mortality; to compare the two major groups, patients treated with either THA or IF, with PROM results as primary outcome, and mortality as secondary outcome	retrospective cohort	Patients with displaced FNFs, aged 60- 69 years, that have been prospectively registered in the Swedish Fracture Register between 2013 and 2016	Hospital/medical center	acute, urgent and emergency care			1			2	EQ-5D-3L + EQ VAS SMFA (dysfunction index, bother index)	BL (after registration): The patient receives questionnaires by postal mail after the registration is complete. This is called the PROM 0, and evaluates, by recall, the status of the patient the week before the hip fracture. FU (postop): One year later, the same questionnaire is sent to the patient again, called PROM 1. Only those who return a PROM 0, and are still alive, will be eligible for the…	1					yes	National	reported incorrectly	all recruited	18-46, during first two years -> at the early phase of development	All displaced FNFs (AO/ASIF 31-B3) between 2013 and 2016 in patients over 60 years of age were extracted from the Swedish Fracture Register. Treatment options included arthroplasty (HA or THA) or internal fixation (screws or hook pins), defined by their procedure codes. -> 883 (9.2%) patients (THA 512, IF 211, HA 160) met the inclusion criteria Only those who return a PROM 0, and are still alive,…	calculated incorrectly	Of the included 883: at BL 491/883 (56%); at 1y (only THA+IF) 341/723 (47%) - THA: at BL 311/512 (61%); at 1y FU 245/512 (48%) -> of which proxy-reported: THA: at BL 46/251 (18%), at 1y FU 29/512 (13%) - IF: at BL 119/211 (56%); at 1y FU 96/211 (45%) -> of which proxy-reported: IF at BL 20/104 (19%), at 1y FU 8/85 (9%) - HA: at BL 61/160 (38%), at 1y FU NR -> of which proxy-reported: 28/52 (54%) …	RR at FU calculated for alive BL respondents	BL (after fracture) by recall status 1w before fracture + 1y postop	yes_after acute trauma/ incident	yes	2		1	THA 512 IF 211 HA 160	311 119 61	61 56 38	NR	512 211	245 96	48 45	NR
34	Landgren	2017	03/1_12/12	Sweden	Similar 1-year subjective outcome after a distal radius fracture during the 10-year-period 2003–2012.	to determine whether the shift in surgical techniques changed the outcome for DRF patients over a 10-year period.	cross-sectional	Patients diagnosed with a distal radius fracture (DRF) in the 10-year period 2003-2012, identified from a wrist fracture register, in the Department of Orthopedics, Skåne University Hospital, Lund	Hospital/medical center	acute, urgent and emergency care			1			1	QuickDASH	FU only (after fracture): On a weekly basis, a secretary scrutinized the medical records from the emergency department for wrist fractures. The DRF patients were prospectively and consecutively included in the register, and a patient-reported outcome measure (DASH) was distributed and collected 3 and 12 months after the fracture by regular mail. Non-responders received a reminder 2 weeks later.	1					yes	Local/regional	reported incorrectly	all recruited	NR	Patients diagnosed with DRF, and recruited to a register 3 855 -excluded 1 284 (new fracture during 10y period (44), wrong diagnosis (105), older fracture (5), operated in other hospital (10), registered twice (25) -> eligible, n = 3 666 - excluded patients not returning the 1y DASH form (1095) -> 1y responders, n = 2 571	calculated correctly	Of the included 3 666 patients, 2 571 (70%) returned the 1-year DASH questionnaire. Of the 2 861 nonsurgically treated patients, 1 938 (68%) returned the 1-year DASH questionnaire. Of the 805 surgically treated patients, 633 (79%) returned the questionaire.		FU only: 1y after fracture	no	yes	1		1					3666 non-surg. 2851 surg. 805	2571 1938 633	70 68 79	1
35	Lee reviewers calculated RR	2020	12/1_14/6	US	Functional Outcomes and Health-Related Quality of Life Before and After Primary Total Knee Replacement for Patients From Diverse Geographic Regions	to compare patient-reported functional outcomes of TKR patients from a local and regional facility catchment area versus those coming from outside of the facility’s local and regional catchment area; to examine whether geographic groups differ on how they report outcomes after primary TKRs and factors that may affect these results	retrospective cohort	Consecutive patients receiving primary TKR between January 1, 2012 and June 30, 2014 at a medical center in Minnesota.	Hospital/medical center	surgical/operative care			1			2	OKS EQ-5D-5L + EQ-VAS	BL (preop): Before surgery FU (postop): 1y postop The PRO data were routinely collected in compliance with the guidelines for data collection from the MNCM for public reporting.					1	yes	Local/regional	reported incorrectly	Other	NR	Patients who met MNCM inclusion criteria (at least 18 year old at the time of procedure and had to have primary TKR) . Patients from outside the United States, those who died up to 15 months after surgery, and those who had not given research authorization for use of their medical records were excluded from the study cohort -> 2 988 patients who had 3433 knees replaced. Excluded 133 simultaneous …	calculated incorrectly	Each survey (preoperative and follow-up) was classified as complete, partial or non-response. The response rates were obtained for each of the three categories of response patterns 1) all questions answered at BL+1y, 2) completely missing BL/1y or portion of either surveys missing, 3) none of the questions answered at BL/1y. Complete response rates (i.e., no missing responses at all) ranged from …	RR at BL or 1y FU NR by authors. RR reported only for BL+FU-responders	BL (preop) + 1y postop	yes_before treatment/ operation	yes	2		1	local 1178 regional 714 national 963	OKS 845 OKS 518 OKS 694 OKS all	72 73 72 72	NR	local 1178 regional 714 national 963	OKS 924 OKS 553 OKS 707 OKS all	78 77 73 76 BL+1y OKS 56	NR
36	Lesand	2023	2010_2019	Sweden	Effects of socioeconomic status on patient-reported outcome after surgically treated trigger finger: a retrospective national registry-based study.	to investigate if SES impacts patient-reported outcomes after open TF release (OTFR)	retrospective cohort	Patients with TF (ICD-10 code M653) treated with surgery (KKÅ97 operation code NDM49) collected from the Swedish National Quality Registry of Hand Surgery (HAKIR; hakir.se)operated on from 2010 to 2019	Hospital/medical center	surgical/operative care			1			1	QuickDASH	BL (preop): Before surgery FU (postop): At 3 and 12 months after surgery. This was accomplished by email or traditional mail, with a reminder if not answered within 48 hours.	1	1				yes	National	reported incorrectly	all recruited	NR	Patients with TF (M653) treated with surgery 2010-2019, registered in the HAKIR database. Primary surgeries on patients aged ≥18 years with a Swedish personal identification number and the ability to provide informed consent. -> Identified from the HAKIR, n = 7 129. Excluded from the study if: being operated on for bilateral TF within the study period (26), being treated for another hand disorder…	calculated correctly	Of the included (5 477), 1 935 (35%) patients responded to the QuickDASH preoperatively, 1 447 (26%) responded 3 months postoperatively, and 1 350 (25%) responded 12 months postoperatively.		BL (preop) + 3mo, 1y postop	yes_before treatment/ operation	yes	3		1	5477	1935	35	1	5477	1350	25	1
37	Ling	2021	16/2_19/2	US	What Factors Are Associated with Patient-reported Outcome Measure Questionnaire Completion for an Electronic Shoulder Arthroplasty Registry?	to investigate: What proportion of patients completed PROMs at baseline and 1 year and 2 years of follow-up after shoulder arthroplasty, and what methods did they use to complete these questionnaires (automated or manual data collection)?; What factors were associated with questionnaire completion?	retrospective cohort	Patients who underwent shoulder arthroplasty between February 2016 and February 2019 at the Hospital for Special Surgery (HSS, New York, NY, USA)	Hospital/medical center	surgical/operative care			1			3	ASES SANE/SAS PROMIS-PI	BL (preop): Baseline data collected preoperatively FU (postop): at 1, 2, and 5 years after the procedure by either automated data collection or manual assistance from a research assistant. The HSS shoulder arthroplasty registry was started in 2007. In February 2016, the registry implemented the Outcomes Based Electronic Research Database (OBERD, Universal Research Solutions, Columbia, MO, USA) pl…	1	1	1			yes	Local/regional	reported incorrectly	all recruited	100	A total of 2 128 patients underwent shoulder arthroplasty between 2016 and 2019. Patients without an email address on file were excluded -> 1 907 of 2 128 (90%) patients were included in the study. At baseline, 1 907 patients were contacted first by the automated system. At 1 year, 972 patients reached the follow-up timepoint and were contacted. At 2 years, 393 patients reached that follow-up tim…	calculated incorrectly	Of the included 1 907, the percentage of questionnaires completed at the baseline, 1-year postoperative, and 2-year postoperative timepoints were 72% (1 369/1 907), 47% (456 /972), and 33% (128/393), respectively. Of the patients who completed their questionnaires, 63% (868/1 369) did so through automated emails at baseline, 84% (381/456) did so at 1 year, and 81% (103/128) did so at 2 years. The…	RR calculated for those who have email address and have reached the FU timepoints	BL (preop) + 1y, 2y postop	yes_before treatment/ operation	yes	3		2	1907	NR	72	more	393	128	33	more
38	Loth	2020	2014_2015	UK	Single-item satisfaction scores mask large variations in pain, function and joint awareness in patients following total joint arthroplasty.	to demonstrate the limitations of single-item assessment of satisfaction, our aim was to evaluate variation of pain, function and joint awareness scores by satisfaction category in patients following TKA and THA	retrospective cohort	Patients undergoing TKA or THA at a single NHS orthopaedic teaching hospital over a 9-month period in 2014 and 2015.	Hospital/medical center	surgical/operative care			1			2	OHS/OKS FJS-12	BL (preop): Preoperatively at outpatient clinic (appointment 2 weeks before surgery) FU (postop): For follow-up assessment, patients were sent forms 12 months after surgery					1	no		reported correctly	All treated		A total of 748 patients underwent TKA in the study time frame. Of those, linked pre- and postoperative data were available from 434 patients. A total of 584 patients underwent THA in the study time frame. Of those, linked pre- and postoperative data were available from 247 patients	calculated incorrectly	Of the eligible 1 332 patients, linked pre- and postoperative data were available from 434/748 (58.1%) TKA, and from 247/584 (42.3%) THA patients.	RR at BL or 1y NR, RR reported for the study group = BL+1y responders	BL (preop) + 1y postop	yes_before treatment/ operation	yes	2		1	1332	NR	NR	NR	1332	BL+12mo TKA 434 BL+12mo THA 247	52 42	NR
39	Lundström	2018	12/9_15/4	Sweden	Patient-reported rates of chronic pain and recurrence after groin hernia repair	to compare the rate of persistent pain 1 year after hernia repair in routine surgical practice, and also the rate of reoperation for recurrence, for different surgical methods. This study combined PROMs and national registry data.	cross-sectional	All patients who had groin hernia repair between 1 September 2012 and 1 April 2015 were identified in the SHR.	Hospital/medical center	surgical/operative care			1			1	IPQ	FU only (postop): The questionnaire was sent 1 year after the index hernia surgery, plus up to 30 days, because the questionnaires were sent in monthly batches. Answers to the questionnaire were either returned by post or completed in an internet-based program. A reminder was sent if no response had been received within 1 month.	1	1				yes	National	reported incorrectly	all recruited	98	All patients who had groin hernia repair between 1 September 2012 and 1 April 2015 were identified in the SHR. Inclusion criteria were: age at least 15 years, and elective surgery comprising unilateral primary or recurrent groin hernia repair. Sutured repairs were excluded as there were very few recorded in the register. Each patient was included only once; if a patient had a contralateral hernia…	calculated incorrectly	Of the identified patients (35 254) - excluded 2642 (missing address, died, emigrated, declined participation) -> Questionnaires sent, n = 32 612 - no reply 24.5% (8005) -> PROM responders 24 607/32 612 (75.5%)	RR calculated for respondents/ questionnaires sent; excluded if missing address, died, emigrated, declined participation	FU only, 1y postop	no	yes	1		1					sent 32612	24607	76	1
40	Lyman	2018	07/5_12/4	US	What Are the Minimal and Substantial Improvements in the HOOS and KOOS and JR Versions After Total Joint Replacement?	(1) to assess the validity of estimates for MCIDs calculated using distribution- and anchor-based methods by determining whether they exceed the MDC for the HOOS and the KOOS domains, the HOOS, JR, and the KOOS, JR among patients who underwent THA or TKA; (2) to determine substantial clinical benefit thresholds for the HOOS and KOOS domains, the HOOS, JR, and the KOOS, JR among patients who under…	retrospective cohort	All Medicare patients from an institutional the Hospital for Special Surgery (HHS) Joint Replacement Registry, who met the CJR budle inclusion criteria, underwent a primary, unilateral TKA or THA and reported pre- and postoperative PROMs.	Hospital/medical center	surgical/operative care			1			1	HOOS/KOOS	BL (preop) preoperatively as part of the requirement for inclusion in the registry FU (postop) the same PROMs were mailed or emailed 2 years after the index surgery. TheHOOS andKOOS are self-administered and completed without the aid of the surgeon or other medical staff.	1	1				yes	Local/regional	reported incorrectly	BL- & FU respondents	74 -78	All Medicare patients from an institutional the Hospital for Special Surgery (HHS) Joint Replacement Registry, who met the CJR budle inclusion criteria, underwent a primary, unilateral TKA or THA and who had completed preoperative and 2-year postoperative PROMs were included in this analysis. Patients were ineligible if they underwent revision or another THA or TKA within 2 years of their index s…	calculated incorrectly	78% (3161 of 4080) of THAs and 74% (3815 of 5156) of TKAs consented to join the registry and completed a baseline survey, 88% (2796 of 3161) of THAs and 85% (3230 of 3815) of TKAs were eligible for follow-up survey administration (no revision or another THA or TKA during FU after initial surgery), and 83% (2323 of 2796) of THAs and 81% (2630 of 3230) of TKAs returned 2-year surveys.	RR at FU calculated for BL respondents	BL (preop) + 2y postop	yes_before treatment/ operation	yes	2		2	THA 4080 TKA 5156	3161 3815	78 74	NR	THA 2796 TKA 3230	2323 2630	83 81	NR
41	Lützner	2021	13/01_17/12	Germany	Higher treatment effect after total knee arthroplasty is associated with higher patient satisfaction.	to investigate the influence of patient’s individual treatment effect on satisfaction after TKA in a large single-centre arthroplasty registry. We hypothesized that non-responders would be dissatisfied and that higher treatment effects would be associated with higher satisfaction scores.	retrospective cohort	Patients with unilateral primary bicondular TKA for primary or secondary knee OA in University-based arthroplasty center	Hospital/medical center	surgical/operative care			1			1	OKS	BL (preop): Before surgery FU (postop): 1 year after surgery					1	yes	Local/regional	reported incorrectly	Other	NR	All patients scheduled for TKA were asked to participate. Inclusion criteria for this study were patients with unilateral primary bicondylar TKA for primary or secondary knee OA and willingness to participate. Exclusion criteria included unicondylar knee arthroplasty (UKA), constraint TKA as well as TKA due to polyarthritis, neoplasia, a history of infection, no informed consent and patients who …	not calculated	Of the 1 028 screened, eligible at BL, n = 771 - excluded 189 (died (9) - revision (5) - incomplete PROMs (115) - lost to FU (60)) = at 1y FU, n = 582		BL (preop) + 1y postop	yes_before treatment/ operation	yes	2		1	1028	771	NR	NR		582	NR	NR
42	Lønne	2019	2011_2013	Norway, Sweden, Denmark	Lumbar spinal stenosis: comparison of surgical practice variation and clinical outcome in three national spine registries.	to compare practice-based variation in surgical treatment of LSS by surgical selection criteria (preoperative patient characteristics) and type of surgery (decompression only or decompression plus arthrodesis), and to assess if practice-based variations were associated with different patient-reported outcomes (crude and case-mix adjusted) in a large combined registry cohort from three Scandinavia…	cross-sectional	Patients 50 years and older with no history of previous lumbar spine surgery, operated with LSS during 2011, 2012, and 2013 from the national spine registries of Norway (NORspine), Sweden (Swespine), and Denmark (DaneSpine).	Hospital/medical center	surgical/operative care			1			4	ODI EQ-5D VAS/NRS (leg pain) VAS/NRS (back pain)	BL (preop): At admission for surgery FU (postop): At 1-year follow-up, questionnaires are distributed from the central national registry office, completed at home by the patients, and returned in prestamped envelopes. Treating hospitals are not involved in follow-up.	1					yes	National	reported incorrectly	all recruited	75/65/62	Eligible patients were aged 50 and older with no history of previous lumbar spine surgery, operated for LSS during 2011, 2012, or 2013. At baseline, the surgeon recorded diagnosis and treatment according to standardized questionnaire. The diagnosis of LSS was based on the surgeons’ clinical judgment and assessment of magnetic resonance imaging. Concomitant spondylolisthesis is defined as a visibl…	calculated correctly	At baseline, 14 223 patients were included (Norway: 3 173; Sweden: 7 389; Denmark: 3 661). At 1-year follow-up, 10 890 (RR 77%) responded (Norway: 2 559 (RR 81%); Sweden: 5 990 (RR 81%); Denmark: 2 341 (RR 64%)).		FU only, 1y postop	no	yes	1		1					14223 Norway 3173 Sweden 7389 Denmark 3661	10890 2559 5990 2341	77 81 81 64	NR
43	Mannion	2023	06/1_17/12	Switzerland	Does loss to follow-up lead to an overestimation of treatment success? Findings from a spine surgery registry of over 15,000 patients.	to evaluate the extent, nature and implications of dropout from PROMs completion in a long-established single-centre spine surgery registry; to compare the outcomes of those who returned a questionnaire upon the first request to do so and those who needed one or more reminders, in order to evaluate the existence of a possible "continuum" in relation to the outcomes of responders through late resp…	retrospective cohort	All consecutive patients who had undergone surgery of the thoracic, lumbar or cervical spine between January 2006 and December 2017	Hospital/medical center	surgical/operative care		1				2	COMI (-back/-neck) GTO	BL (preop): Preoperatively, patients were asked to complete the Core Outcome Measures Index (COMI). The preoperative questionnaire was sent to the patient at home, along with the information about their forthcoming hospital stay. They were asked to complete it and hand it in during admission. FU (postop): At 3 and 12 months postoperatively, patients were asked to again complete the COMI. In addit…	1		1			yes	Local/regional	reported incorrectly	Other	NR	Over the 12-year time period of the study, 15 264 patients underwent spine surgery in our Spine Center. Of these, 14 758 gave their consent to use their routinely collected data for research purposes and their data form the basis of the analyses.	calculated correctly	Of the 14 758 included, reasons for nonresp at each point of assessment, see Table 1. COMI responders: BL 13 365/14 758 (90.6%); 3mo 13 213/14 758 (89.5%) ; 12mo 12 715/14 758 (86.2%)		BL (preop) + 3mo, 1y postop	yes_before treatment/ operation	yes	3		1	14758	13365	91	NR	14758	12715	86	2
44	Mannion	2018	2005_2014	Switzerland	EUROSPINE 2017 FULL PAPER AWARD: Time to remove our rose‑tinted spectacles: a candid appraisal of the relative success of surgery in over 4500 patients with degenerative disorders of the lumbar spine, hip or knee	to compare the outcomes after surgery in a large number of patients with different degenerative disorders of the lumbar spine, hip, or knee, using a brief patient-reported outcome measure (PROM) that includes the “Core Outcome Measures Index” (COMI).	retrospective cohort	Patients operated in an orthopedic hospital between 2005 and 2014 (Spine) or in 2014 (hip and knee) undergoing first-time surgery for the given joint/region of the spine (and unilaterally, for THR and TKR), and having reached at least 1 year postoperative.	Hospital/medical center	surgical/operative care	1					1	COMI	BL (preop): COMI FU (postop): At 12 months’ follow-up, in addition to the COMI, the PROM included a range of single item measures of treatment success. Patients completed the questionnaire at home, having received it from the research department by post.	1					yes	Local/regional	reported incorrectly	all recruited	NR	We included spine patients who had lumbar degenerative disorder as the main pathology, further categorized as herniated disc, spinal stenosis without spondylolisthesis, degenerative spondylolisthesis, degenerative deformity, or degenerative disc/segment disease, according to the Spine Tango diagnostic groups algorithm. Patients underwent decompression and/or instrumented fusion. For the hip and k…	calculated correctly	Of the included, n = 5 428 (spine, n = 4 600; Hip, n = 343; Knee, n = 485) data available for analysis: - BL: 4 999 (spine, 4 287 (93%); hip 288 (84%); knee 424 (87%)) - FU: 4 909 (spine, 4191 (91%); hip, 295 (86%); knee 423 (87%)) - BL & FU: 4 594 patients (spine 3 937 (86%); hip 269 (78%); knee, 388 (80%))		BL (preop) + 1y postop	yes_before treatment/ operation	yes	2		1	Spine 4600 Hip 343 Knee 485	4287 288 424	93 84 87	NR	Spine 4600 Hip 343 Knee 485	4191 295 423	91 86 87	NR
45	Mavroidis reviewers calculated RR	2018	2010_2015	US	Fitting NTCP models to bladder doses and acute urinary symptoms during post-prostatectomy radiotherapy.	to analyze dose/volume/outcome data in order to estimate the values of commonly-used NTCP models and their ability to accurately represent the data.	retrospective cohort	Consecutive patients, who received post-prostatectomy external beam radiation therapy (RT) between 2010 and 2015 at the department of Radiation Oncology of the University of North Carolina	Hospital/medical center	cancer/palliative care			1			1	PSCI	BL (before treatment): Before starting RT FU (during treatment): Prospectively acquired using a validated questionnaire during weekly treatment visits as part of the routine clinical work-flow, maximum 7 times/datasets					1	no		reported correctly	All treated		93 consecutive patients, who received post-prostatectomy external beam radiation therapy (RT) between 2010 and 2015. All the patients received post-prostatectomy RT with image guidance using CT on-rails or Tomotherapy cone beam imaging. Patients completed the Urinary Obstruction/Irritation scale of the PCSI. For this study seven datasets were available: 1) before or during first week of RT (93 pt…	not calculated	BL: 1) before or during first week of RT (93 pt); FU: 2) second week of RT (83 pt); 3) third week of RT (84 pt); 4) forth week of RT (80 pt); 5) fifth week of RT (76 pt); 6) sixth week of RT (84 pt); and 7) seventh or last week of RT (87 pt) The patients that did not miss more than two visits and were analyzed per symptom were 88 for urine flow, 85 for frequency, 86 for nocturia, 88 for dysuria, …		BL (before treatment) + 1w, 2w, 3w, 4w, 5w, 6w, 7w during treatment (maximum 7 times)	yes_before treatment/ operation	yes	NR	2		93	93	100	NR	93	87	NR	NR
46	Mayr-Riedler	2025	16/1_19/4	Sweden	One-Year Quality of Life Outcomes of Delayed Unilateral Autologous Breast Reconstruction and Associated Patient Factors	to examine the pre- and postoperative QoL and satisfaction levels in patients who underwent unilateral delayed deep inferior epigastric perforator (DIEP) breast reconstruction after therapeutic mastectomy. Additionally, we aimed to assess the influence of patient-related factors on patient-reported outcomes	retrospective cohort	Patients who underwent delayed unilateral DIEP breast reconstruction between January 2016 and April 2019 at the university hospital in Sweden	Hospital/medical center	surgical/operative care			1			1	BREAST-Q	BL (preop): routinely filled out preoperatively by all patients FU (postop): The postoperative BREAST-Q questionnaire was sent out to all patients one year postoperatively after the breast reconstruction.					1	no		reported incorrectly	Other		Patients who underwent delayed unilateral DIEP breast reconstruction between January 2016 and April 2019, performed at a university hospital in Sweden. The following exclusion criteria were defined: age under 18 years, risk-reducing mastectomy, prior reconstructive procedures, and recurrent or new breast cancer. Eligible 93	calculated incorrectly	Of the 93 eligible, 55 responded to preoperative and one-year postoperative questionnaires (RR 59%), study group = BL+1y responders	RR at BL or 1y FU NR, RR reported for BL+1y responders	BL (preop) + 1y postop	yes_before treatment/ operation	yes	2		1	93	NR	NR	NR	93	BL+1y 55	59	NR
47	Mechlenburg	2020	06/1_15/12	Denmark	Patients undergoing shoulder arthroplasty for failed nonoperative treatment of proximal humerus fracture have low implant survival and low patient-reported outcomes: 837 cases from the Danish Shoulder Arthroplasty Registry	to investigate risk factors for revision and evaluated patient-reported outcome 1 year after treatment with either SHA or RTSA in previous nonoperative treatment of PHF sequelae.	cross-sectional	All patients with PHF sequelae reported to the DSR from January 1, 2006 to December 31, 2015.	Hospital/medical center	surgical/operative care			1			1	WOOS	FU (postop) only: PROMs are collected by mail 12months (10-14) after surgery	1					yes	National	reported incorrectly	all recruited	93	Included all patients with PHF sequelae reported to the DSR from January 1, 2006 to December 31, 2015. Fractures reported together with previous osteosynthesis were excluded. 837 patients were treated with shoulder arthroplasty for sequelae after a previous non-operatively treated PHF; 644 underwent SHA and 127 underwent RTSA. 65 underwent other type of arthroplasties.	calculated correctly	Of the included 837 patients, 0.5% emigrated or were foreign citizens. 7% of patients died and 5% of patients underwent revision within the first year after surgery. Thus, the WOOS questionnaire was sent to 732 patients; 62% of patients returned a complete WOOS, 6% returned an incomplete questionnaire, and 32% did not respond. Table 1: the number of 1y FU WOOS complete respondents, n = 454 -> 454…		FU (postop) only: 12mo	no	yes	1		1					732	454	62	NR
48	Melkemichel	2020	12/9_16/10	Sweden	Patient-reported chronic pain after open inguinal hernia repair with lightweight or heavyweight mesh: a prospective, patient-reported outcomes study.	to compare chronic pain rates between open anterior mesh (OAM) inguinal hernia repairs with lightweight versus heavyweight mesh, using data from a national register with patient-reported outcome measures (PROMs)	cross-sectional	Elective unilateral inguinal hernia repairs in male patients with meshes fixed using non-absorbable suture material, registered in the Swedish hernia Register (SHR), aged at least 15 years and who underwent OAM repair of a groin hernia between 1 Sept 2012 and 31 Oct 2016.	Hospital/medical center	surgical/operative care			1			1	IPQ	FU only (postop): a pain questionnaire was sent to all patients 1year after the index OAM hernia repair surgery. A reminder was sent to non-responders within 30 days.					1	yes	National	reported incorrectly	all recruited	close to 100	Open anterior mesh groin hernia repairs registered in SHR 43 303 -> non-responders to questionnaire 21 726 -> responders to questionnaire, n = 30 577 Excluded: female patients (629), femoral hernia defects (56), non-sutured meshes (3 258), meshes fixed with absorbable sutures (810), emergency hernia repairs (1 102) and bilateral hernia repairs (275). Infrequently used meshes were also excluded. A…	calculated correctly	Of the all elective (43 303), non-responders to questionnaire (12 726) -> PROM-responders n = 30 577 The response rate to the pain questionnaire 1 year after surgery was 70.6%		FU (postop): 1y postop	no	yes	1		1					43303	30577	70.6	1
49	Myers	2023	2016_2022	US	Satisfaction and Well-Being After Contralateral Prophylactic Mastectomy Among BRCA Mutation Carriers and Noncarriers: A Longitudinal Analysis of BREAST-Q Domains	to assess the association between BRCA carrier status and QOL scores in the following domains over time: (1) satisfaction with breasts, (2) psychosocial well-being, and (3) sexual well-being	retrospective cohort	Women with unilateral invasive stage I to III breast cancer who underwent bilateral mastectomy reconstruction at Memorial Sloan Kettering Cancer Center from 2016 to 2022	Hospital/medical center	surgical/operative care			1			1	BREAST-Q	BL (preop): preoperatively FU (postop): at the 6-month,1-year, 2-year, and 3-year postoperative visits Serial data were collected electronically through a web-based platform		1				no		reported correctly	All treated		Women with unilateral invasive breast cancer who underwent bilateral mastectomy with immediate reconstruction from 2016 to 2022. Patients with stage I to III cancer who underwent either autologous or implant-based reconstruction and had genetic testing performed for BRCA1 and BRCA2 germline mutations were included; both patients with BRCA mutation and patients without BRCA mutation knew their car…	not possible to assess	The response rate was 56% preoperatively, 78% at 6 months, 51% at 1 year, 52% at 2 years, and 59% at 3 years.		BL (preop) + 6mo, 1y, 2y, 3y postop	yes_before treatment/ operation	yes	5		3	991	NR	56	NR	NR	NR	59	NR
50	Oinasmaa	2018	12/6_14/8	Finland	Does routinely collected patient-reported outcome data represent the actual case-mix of elective coronary revascularization patients?	to investigate whether the baseline and follow-up questionnaires were obtained from a representative sample of patients undergoing an elective CABG or PCI; to study which participant characteristics were associated with loss to follow-up among those participants from whom only the baseline questionnaire was obtained.	retrospective cohort	Cardiac patients admitted for elective coronary revascularization therapy (CABG or PCI) in the Heart Center, Kuopio University Hospital	Hospital/medical center	surgical/operative care			1			1	15D	BL (preop): The baseline questionnaires were distributed to the patients upon arrival to the hospital by staff nurses. The patients filled the questionnaires by pen or they used a tablet to answer the questions. After the patients had answered the questionnaires, the nurses transferred the data from the questionnaire to an electronic database. In addition to the paper format, the patients had an …	1	1				no		reported correctly	All treated		Elective PCI and CABG patients, n = 1 142 (CABG, n = 404; PCI, n = 738)	calculated incorrectly	Of the eligible: CABG 404 -> BL responders 260 (RR 64.4%); PCI 738 -> BL responders 290 (RR 39.3%) Died during FU (CABG:5; PCI: 18)/hospitalized on the likely return date of FU (CABG: 3; PCI: 2), questionnaire not returned for other reason (CABG: 49; PCI: 81) -> Complete (BL&FU) responders: CABG 203 (RR 50.3%), PCI 189 (RR 25.6%)	RR at FU calculated for BL responders, study group BL+12mo respondents; excluded died/were hospitalized/other reasons (not spesified)	BL (preop) + 1y postop	yes_before treatment/ operation	yes	2		1	CABG 404 PCI 738	260 290	64 39	NR	CABG 260 PCI 290	BL+1y 203 BL+1y 189	50 26	1
51	OME Cleveland Clinic Orthopaedics	2020	15/2_16/5	US	Value in Research: Achieving Validated Outcome Measurements While Mitigating Follow-up Cost.	to evaluate associations between baseline patient characteristics and required follow-up method, between follow-up method and 1-year PROMs, and between baseline characteristics and 1-year PROMs for all patients compared with those for patients who only required automated follow-up after shoulder, hip, and knee surgery. We hypothesized that automated follow-up is sufficient for predicting 1-year o…	retrospective cohort	All patients who underwent arthroscopy or total joint arthroplasty of the shoulder, hip, or knee and completed the baseline OME questionnaires between February 18, 2015, and May 31, 2016	Hospital/medical center	surgical/operative care		1				3	PSS (pain) HOOS/KOOS (pain) VR-12	BL (preop): at the point of care during preoperative check-in or preoperative office visits. FU (postop): at a 1-year follow-up. OME uses an electronic capture system (ECS) to record prospectively collected patient information and procedural data with tablets and smartphones. Once patients complete the surveys on tablets or smartphones, data are then automatically exported into a study Research E…	1	1	1	1		yes	National	reported incorrectly	BL respondents	>97%	Patients with completed BL PROMs = 5 888 - deceased, language barrier, physically unable 53 -> eligible patients included for analysis = 5 835 (99,1%), (Figure 1).	calculated incorrectly	Of the included (5 888) - deseased, language barrier, physically unable (53) - excluded 1y non-responders 1 630 (27.7%) -> completed 1y FU 4 205/5 888 = (BL+1y responders) RR 71.4%	RR at BL NR, RR at FU calculated for BL respondents	BL (preop) + 1y postop	yes_before treatment/ operation	yes	2		1	NR	5888	NR	NR	5888	4205	71	more
52	Overgaard	2019	2013_2015	Sweden	Patient-reported 1-year outcome not affected by body mass index in 3 327 total knee arthroplasty patients.	to compare pain, function, quality of life, and general health preoperatively and 1 year postoperatively, as well as improvement and satisfaction 1 year postoperatively in patients operated on with TKA for knee OA, and stratify our analyses to investigate the effects obesity had on patient-reported outcomes (PROs).	retrospective cohort	TKA patients operated on for knee osteoarthritis (OA) between 2013 and 2015 in the most southern region of Sweden (Region Skane).	Hospital/medical center	surgical/operative care			1			2	KOOS EQ-VAS	BL (preop): Preoperatively the patients filled in the disease-spesific KOOS and the generic EQ VAS FU (postop): 1 year postoperatively the same questionnaires were sent to the patients together with a question as to whether they were satisfied with the surgery. The patients were informed of the planned 1-year follow-up, but no reminders were sent if they did not respond.					1	yes	National	reported incorrectly	all recruited	NR	The study population consisted of 4 318 TKA patients (5 065 knees). Of the 4 318 patients, 318 had bilateral simultaneous TKA and 429 bilateral staged TKA during the study period. For patients having bilateral simultaneous TKA the right TKA was considered and for patients with staged surgery, the later surgery was considered. -> included, n = 4 286 Further, we excluded patients who did not have b…	calculated incorrectly	Of the available 4 286 patients 77% had complete PRO data and information on BMI (954 patients had not complete PRO data and in 5 patients BMI was missing). -> BL+1y responders: 3 332/4 318 (77%)	RR at BL or 1y FU NR, RR reported for study group = BL+1y respondents	BL (preop) + 12mo postop	yes_before treatment/ operation	yes	2		1	4286		NR	0	4286	BL+12mo 3332	77	0
53	Parai	2020	2008_2012	Sweden	Characteristics and predicted outcome of patients lost to follow‑up after degenerative lumbar spine surgery	to explore if, and how, the outcome data reported by patients in a national quality register was affected by loss to follow-up and to assess if the earlier results could be replicated.	cross-sectional	Patients who underwent surgery for degenerative lumbar spine conditions (spinal stenosis (LSS), disc herniation (LDH) and degenerative disc disorder (DDD)) during 2008–2012 (according to Swespine and the regional patient administrative system) and who answered the baseline questionnaire from Swespine	Hospital/medical center	surgical/operative care		1				6 or more	GA back pain GA leg pain EQ-5D ODI VAS leg pain VAS back pain	BL (preop): Questionnaire in Swespine FU (postop): 1y postop					1	yes	National	reported incorrectly	BL respondents	NR	All individuals who underwent degenerative lumbar spine surgery 2008–2012 (according to Swespine and the regional patient administrative system) and who answered the baseline questionnaire from Swespine were eligible for inclusion. Total number of eligible patients with registered surgical forms and PROMs in Swespine, n = 21 961 Non-respondents were defined as not having returned the one-year fol…	not calculated	Of the included BL-responders (21 961), 1y responders 14 815 (LDH: 5 807; LSS: 14 478; DDD: 1 676) Excluded observations lacking one or several independent variables (LDH: 615; LSS: 2 346; DDD: 99) -> observations in regression analyses regarding non-response: LDH: 5 192; LSS: 12 312; DDD: 1 587		FU: 1y postop	no	yes	1		1					21961	14815 LDH 3788 LSS 9722 DDD 1305	NR	NR
54	Parry	2022	14/4_16/1	UK	Urinary incontinence and use of incontinence surgery after radical prostatectomy: a national study using patient-reported outcomes	to answer two questions: 1) we assessed the overall use of UI surgery in the first 3 years after RP, 2) we investigated the relationship between UI, as measured with the EPIC-26 instrument, urinary bother and the subsequent use of UI surgery in the first 6 months after completing the survey	cross-sectional	Men diagnosed with non-metastatic prostate cancer between 1 April 2014 and 31 January 2016 from English Cancer Registry data	Hospital/medical center	cancer/palliative care			1			1	EPIC-26	FU only (after diagnosis): ≥18 months after diagnosis The NPCA survey of patients with prostate cancer was used. The NPCA mailed surveys, including the EPIC-26 instrument, to the home address of all men with localised prostate cancer.	1					yes	National	reported incorrectly	Other	NR	English Cancer Registry data was used to identify men diagnosed with non-metastatic prostate cancer between 1 April 2014 and 31 January 2016 using the ICD-10 code ‘C61’. Men treated by RP were identified using the procedure code ‘M61’ according to the OPCS-4. Whether men also received post-RP radiotherapy, was identified using the linked National Radiotherapy Dataset. A total of 11 290 men diagno…	calculated correctly	Of the 9 366 men who received an NPCA patient survey, excluded 80 men because they had moved, died, or were ineligible, n = 9 286. Of the included 9 286, 7 189 men had a completed patient survey (blank surveys: 1995; non-responders: 102) resulting in a response rate of 77%. Also excluded men with a missing EPIC-26 UI score (335) and those who had already undergone UIsurgery prior to completing th…		FU, ≥18 months after diagnosis	no	yes	1		NR					9286	7189	77	NR
55	Pasqualini	2025	21/12_22/12	US	Establishment of Minimum Clinically Important Difference and Patient Acceptable Symptom State Thresholds for Foot and Ankle Ability Measure and Visual Analog Scale Scores After Hallux Valgus Surgery	to determine MCID and establish PASS thresholds for FAAM-ADL and visual analog scale (VAS) scores after hallux valgus surgery to allow for further and improved interpretation of these scores.	retrospective cohort	Patients undergoing hallux valgus surgery at a single institution from January 2021 through December 2022.	Hospital/medical center	surgical/operative care			1			3	FAAM-ADL SANE VAS	BL (preop): preoperatively (within 90 days) FU (postop): 1 year postoperatively (with patients having up to 6 months past the 1-year mark to complete these measures).					1	no		reported correctly	All treated		All patients who underwent hallux valgus surgery were screened for inclusion (n=158), of which 22 (14%) did not complete baseline PROMs and 27 (27%) did not complete 1-year follow-up. Therefore, a total of 99 patients (67%) completed 1-year follow-up and were subsequently analyzed	calculated incorrectly	Of the eligible (158), overall, 86% (136/158) completed baseline PROMs, and 73% (99/136) completed 1-year PROMs.	RR at FU calculated for BL respondents	BL (preop) + 1y postop	yes_before treatment/ operation	yes	2		1	158	136	86	NR	136	99	73	NR
56	Patel	2015	2011_2014	US	Predictors of Low Patient-Reported Outcomes Response Rates in the California Joint Replacement Registry.	to identify specific patient or provider characteristics that were associated with low-reporting of PROM in the California Joint Replacement Registry	retrospective cohort	TJA patients enrolled in a statewide registry (CJRR) between 2011 and 2014	Hospital/medical center	surgical/operative care			1			3	SF-12 WOMAC questions (from HOOS and KOOS) UCLA activity index	BL (preop): Surveys were administered during the office visit via paper or electronic collection techniques, emailed or mailed to patients' homes, or performed outside the office electronically depending on the site protocol. FU (postop): 3- month and 1-year postoperative PROMs were administered and collected by physician offices as long as the implant remained in place. All survey input was ente…	1	1				yes	National	reported incorrectly	all recruited	NR	All patients who received a total joint arthroplasty by a CJRR enrolled physician were included into the study. Seven patients with cancer or pathological fracture were excluded from analysis. All 6 861 patients were eligible for completing preoperative PROM surveys. 6 711 patients who had TJA three months prior were eligible for completing PROMs at 3 month follow-up, and 3 964 patients whose TJA…	calculated correctly	BL: RR 2070/6861 (30.2%) FU (3mo): RR 650/6711 (9.7%) FU (12 mo): RR 719/3964 (18.1%)		BL (preop) + 3mo, 12mo postop	yes_before treatment/ operation	yes	3		1	6861	2070	30	NR	3964	719	18	NR
57	Piuzzi reviewers calculated RR	2022	15/7_16/6	US	Patient‑reported outcomes at 1 and 2 years after total hip and knee arthroplasty: what is the minimum required follow‑up?	to test for differences between PROMs collected at 1 and 2 years following THA and TKA, using a prospective data outcome collection system at a single, large, academic healthcare system. We hypothesized PROMs obtained at 1 year would not be significantly different from those obtained at 2 years post-operatively.	retrospective cohort	Patients enrolled in CC-OME who underwent THA or TKA from July of 2015 to June of 2016	Hospital/medical center	surgical/operative care			1			3	VR-12 HOOS/KOOS (pain subscale) HOOS/KOOS (PS)	FU only (postop): Clinical, demographic, and PROMs data were collected at 1 and 2 years post-operatively.					1	other spesific (PROM) database		reported incorrectly	all recruited	>97	Patients enrolled in CC-OME who underwent THA or TKA from July of 2015 to June of 2016 were included in this study. There were n = 486 THAs and 419 TKAs performed during the study time period. Exclusion criteria encompassed revision, contralateral arthroplasty, death, inability to complete PROMs questionnaires, or missing pre- and/or post-operative data.	not calculated	For the THA cohort (486), 469 patients were enrolled and baseline PROMs were collected -> BL responders 469/486. Excluded: revision (12), contralateral arthroplasty (13), death (1) - lost to follow-up at 1-year (145, 30.9%)-> 469-171 = 1y reponders 298. Excluded: revision (7), contralateral arthroplasty (5), death (1), lost to follow-up between 1 and 2 years (80)-> 298-93 = 2y responders 205. For…		BL (preop) + 1y, 2y postop	yes_before treatment/ operation	yes	3		2	THA 486 TKA 419	469 414	97 99	NR		379 205 174	NR	NR
58	Polk	2013	08/1-08/12	Denmark	Reliability of patient-reported functional outcome in a joint replacement registry	to identify a potential bias in outcome scores of subgroups in a cohort of patients from the Danish Shoulder Arthroplasty Registry (DSR). A second aim was to characterize non-responders.	cross-sectional	All patients reported to the Danish Shoulder Arthroplasty Registry (DSR) from Jan 1, 2008 to Dec 31, 2008	Hospital/medical center	surgical/operative care			1			1	WOOS	FU: Patient-reported functional outcome assessed by mail survey 12 months postoperatively (2009)	1					yes	National	reported incorrectly	all recruited	100	All operations registered in DRS (846) - excluded 59 (no CPR number, no address, duplicate registr., error reportings, dead/revision in the first 12mo postop) -> 787 included in the analysis	calculated correctly	Of the included 787, PROM respondents 509 (64,7%), complete questionnaires 465 (59.1 %)		FU: 12mo postop	no	yes	1		1					787	509 complete 465	65 59	NR
59	Rasmussen	2022	13/4_14/4	Denmark	Gender differences in patient-reported outcomes in patients with acute myocardial infarction	to examine whether gender is associated with health-related PROs at discharge from a Danish heart centre, combining PROs with data from the national health and administrative registries	cross-sectional	All patients with a primary diagnosis of AMI according to International Classification of Diseases, 10th Revision (ICD-10) codes, discharged or transferred from one of five Danish heart centres between 15 April 2013 and 15 April 2014	Hospital/medical center	acute, urgent and emergency care			1			5	SF-12 the Heart QoL EQ-5D-5L + EQ-VAS HADS ESAS	FU only (at discharge from a cardiac hospitalization): Patients completed the DenHeart questionnaire when discharged or transferred from the heart centre. The healthcare staff in the participating heart centres assisted patients with the practical completion of the questionnaires, if necessary.					1	yes	National	reported incorrectly	FU respondents	NR	All patients (4 917) with a primary diagnosis of AMI according to International Classification of Diseases, 10th Revision (ICD-10) codes, discharged or transferred from one of five Danish heart centres between 15 April 2013 and 15 April 2014 and completing the DenHeart questionnaire were included in the study. Excluded patients below 18 years of age, patients without a Danish civil registration n…	calculated correctly	Of the eligible 4 682 patients, responders 2131/4 682 (45.5%)		FU: at discharge from cardiac hospitalization	no	yes	1	0						4682	2131	46	NR
60	Rogers	2023	17/8_19/1	US	Evaluating the Performance of an Automated Patient-Reported Outcomes Collection Platform in a Postoperative Hand Surgery Population.	to evaluate the percentage of responses with an automated PROMs collection platform; and to identify patient- and surgery-specific factors that differ between responders and nonresponders, to better understand selection biases that may be introduced by using such a platform in a postoperative hand surgery population.	retrospective cohort	All adult patients (aged >18 years) who underwent hand and upper-extremity surgeries at a single tertiary academic hospital between August 2017 and January 2019.	Hospital/medical center	surgical/operative care		1				1	QuickDASH	BL (preop): Preoperative QuickDASH collection was conducted in the clinic setting via electronic tablet computer FU (postop): Postoperative QuickDASH scores were collected using a single electronic survey request 1 year after surgery via an email with a personalized REDCap link. An email with instructions and a link to the assessments was automatically triggered by the electronic medical record w…		1				other spesific (PROM) database		reported incorrectly	all recruited	NR	All adult patients (aged >18 years) who underwent a hand or upper-extremity surgery performed by one of five fellowship-trained orthopedic hand surgeons at a single tertiary academic hospital between August 2017 and January 2019 were included in this study. Exclusion criteria included patients aged <18 years, who were non-English speaking, underwent interval additional upper-extremity surgery or …	calculated correctly	Of the eligible 1 010 patients, 918 (91%) completed a preoperative QuickDASH in clinic before surgery and 269/1010 (27%) responded to the automated 1-year postoperative QuickDASH survey. In the 1-year postoperative responder group, 214 of 269 patients (80%) completed the entire QuickDASH survey. -> 1y full responders (= all questions answered) 214/1 010 (21.2%) A total of 203 patients completed b…		BL (preop) + 12mo postop	yes_before treatment/ operation	yes	2		1	1010	918	91	0	1010	269 complete 214	27 21	0
61	Rolfson	2011	2008-2009	Sweden	Patient-reported outcomes in the Swedish Hip Arthroplasty Register: Results of a nationwide prospective observational study	to describe the development of the prospective nationwide Swedish PROMs programme [2002-2008] for patients with THR, and to analyse the response rate [for patients operated in 2008]	retrospective cohort	All total hip replacement (THR) patients from the Swedish Arthroplasty register (SHR) with complete preoperative and one year postoperative follow-up protocol	Hospital/medical center	surgical/operative care			1			3	Charnley's functional categories A, B, C VAS pain EQ-5D-3L + EQ-VAS	BL (preop): An internet-based touch-screen application for preoperative use in hospital clinics. Some units prefer to use the conventional pen-and-paper questionnaire preoperatively. FU (postop): At one, six, and ten years post-operatively the questionnaire is mailed to the patient with an explanatory letter and a stamped addressed envelope enclosed. Non-respondents receive the first and only rem…	1	1				yes	National	reported incorrectly	BL- & FU respondents	97-99	From the SHR all patients with complete pre operative and one year post-operative follow-up protocol were selected. Procedures for tumours and acute fractures were excluded. The main analyses consisted of 34 960 THR procedures (32 396 patients; 9 257 patients with bilateral THR, of whom 197 had undergone one-stage bilateral THR)	calculated correctly	A completeness analysis was undertaken using data from all THRs performed in 2008 in all clinics with a running routine of collecting the questionnaire (73 of 78 clinics at that time). The completeness pre-operatively, at the one-year follow-up, and combined, was expressed as the proportion respondents among all patients with THR during 2008 as reported to the Registry. The completeness analysis:…		BL (preop) + 1y postop	yes_before treatment/ operation	yes	2		1	12300	10588	82	0	12300	11095 BL+1y 9727	90 79	1
62	Ross	2022	2018	UK	Loss to patient-reported outcome measure follow-up after hip arthroplasty and knee arthroplasty	to determine satisfaction rates following arthroplasty in patients who completed preoperative PROMs but who had failed to complete one year PROMs questionnaires. Secondary aims included identifying characteristics of non-responders, determining what contact rates could be achieved, and exploring contact preferences to maximize response rates in the future.	retrospective cohort	Consecutive patients planned to undergo total hip arthroplasty surgery (THA) and revision THA, and knee arthroplasty (KA) surgery and revision TKA during 2018 at a large orthopaedic teaching hospital	Hospital/medical center	surgical/operative care			1			3	EQ-5D + EQ-VAS VAS pain OHS/OKS	BL (preop): Collected at a pre-assessment clinic a few weeks prior to surgery FU (postop): At one-year postoperatively, questionnaires were posted out to patients. These were completed independently of routine care. A prepaid addressed envelope was included for questionnaire return.	1					no		reported incorrectly	BL respondents		During 2018, preoperative PROMs questionnaires were completed by - 709 patients planned to undergo THA and rTHA - excluded: no surgery (35), dead (4), dementia (4), error (3), n = 667 - 737 patients planned to undergo KA and rTKA surgery - excluded: no surgery (37), dead (11), dementia (3), error (1), n = 685 At one year, 667 hip patients (93.5%) and 685 knee patients (92.9%) had undergone surger…	calculated incorrectly	Of the 667 included THA patients, no response was received from 151/667 hip patients (22.6%), 83 (55.0%) of whom were ultimately contacted). 516 responded to hip questionnaires one year following surgery (452 THAs; 64 rTHAs). Of these, 151 (21.2% of the cohort; 76.6% of all missing responses) were true non-responders who had undergone hip arthroplasty surgery and were alive and capable of complet…	RR at FU calculated for operated BL respondents	BL (preop) + 1y postop	yes_before treatment/ operation	yes	2		1	NR	THA 677 TKA 685	NR	NR	THA 677 TKA 685	516 577	100-23 100-16	NR
63	Rossen	2024	19/4_21/2	Denmark	Are all cancer survivors included when using electronically administered patient reported outcomes in primary healthcare cancer rehabilitation? A cross-sectional study	to assess whether non-administration of (i.e., not sending an invite to PRO) and non-response to (i.e., not responding to PRO) electronically administered PROs were associated with social inequality in health among cancer survivors referred to rehabilitation in primary healthcare cancer rehabilitation. Additionally, the study aimed to determine whether the workflows surrounding PRO and the PRO pl…	cross-sectional	Cancer survivors (CSs) over 18 years referred to cancer rehabilitation in a primary healthcare setting and booked for an initial consultation at the Copenhagen Centre for Cancer and Health from 1 April 2019 to 31 August 2022.	other	cancer/palliative care		1				1	FACT-G	FU (only): Before consultation HCP informs patient about PRO at initial telephone contact. HCP assigns PRO to the patient in PRO platform (also possibility of answering PRO on a tablet in the centre just prior to the initial consultation). The patient accesses and answers PRO. In the rehabilitation centre, PROs are used at the initial consultation, at follow-up consultations, and at the completio…		1				no		reported correctly	All treated		We identified CSs over 18 years referred to cancer rehabilitation and booked for an initial consultation at the Copenhagen Centre for Cancer and Health from 1 April 2019 to 31 August 2022. If a CS had been referred and booked for a consultation more than once in the study period, the first referral was used in this study. A response was considered valid if the CS had answered the 27 mandatory ite…	calculated incorrectly	Authors reported non-administration rate and non-response rate. PRO platform1 (19/4_21/2): Individuals booked for initial consultation 1 868 - non-administration PRO 233 -> non-administration rate 12.5% -> Administered PRO 1 635 - non-reponse PRO 157 (36 incomplete) -> non-repsonse rate 9.6% PRO platform 2 (21/3_22/8): Individuals booked for initial consultation 1 446 - non-administration PRO 283…	RR for the eligible NR; Authors reported non-response rates for administered PROMs	FU: at initial (first) consultation	no	yes	1		NR					Platf. 1 1635 Platf. 2 1163	1478 1023	100-10 100-12	NR
64	Rullán	2024	16/1_20/12	US	How to Raise the Bar in the Capture of Patient-Reported Outcome Measures in Total Joint Arthroplasty	to (1) determine follow-up rates for 1-year PROMs when the follow-up was conducted with active methods (attempted contact by staff) and passive (automated) methods and (2) evaluate factors associated with higher odds of requiring active follow-up and being lost to follow-up (LTFU) within a large prospective cohort of patients who underwent primary THA or TKA	retrospective cohort	Patients who underwent primary THA or TKA between January 2016 and December 2020 at 1 of 9 hospitals within a large integrated health-care system in the United States	Hospital/medical center	surgical/operative care			1			3	HOOS-pain/KOOS-pain HOOS-PS/KOOS-PS VR-12-MCS	BL (preop): On the day of surgery, patients complete preoperative (T0) PROMs through the OME website on tablets during check-in. FU (postop): 1 year PROM follow-up was obtained using active (i.e., manual) or passive (i.e., automated) methods. For passive follow-up, the OME system automatically triggered prompts to patients inviting completion of postoperative (T1) PROMs. These prompts were delive…		1	1			other spesific (PROM) database		reported incorrectly	all recruited	>97%	Elective primary THA between January 2016 and December 2020, 7 948 - excluded 201 (inpatient 140, language/physical barrier 25, refused PROMs 25) -> Cohort 7 747 (7 747/7 948, 97.5%) - enrollment failure 233 -> Cohort with BL PROMs, 7 514 (7 514/7 747, 96.9%) Elective primary TKA between January 2016 and December 2020, 10 710 - excluded 142 (inpatient 47, language/physical barrier 47, refused PRO…	calculated incorrectly	THA: Of the included BL responders, 7 514/7 747 (RR 97%) - deceased 78 -> Cohort with BL PROMs and not deceased, 7 436/7 514 (99%), of which passive FU 2 859/7 436 (38%); Active FU 3 004/7 436 (40%); Lost to FU 1 573/7439 (21%) -> RR at 1y FU: 5863/7436 (79%) TKA: Of the cohort of eligible elective 10 568, cohort with BL PROMs, 10 287/10 568 (RR 97.3%) - deceased 87 -> Cohort with BL PROMs and no…	RR at 1y FU calculated for alive BL respondents (all eligible NR)	BL (preop)+ 1y postop	yes_before treatment/ operation	yes	2		1	THA 7747 TKA 10568	7514 10287	97 97	NR	THA 7436 TKA 10199	5863 8162	79 80	more
65	Schamber	2013	07/1_10/12	US	Barriers to Completion of Patient Reported Outcome Measures	to assess possible barriers and facilitators to participation in patient reported outcomes measurement for TJA patients at a large urban academic medical center. In doing so, we speculate about possible ways to overcome these barriers, as part of a larger strategy to increase reporting rates.	retrospective cohort	All patients from a single academic medical center (University of California, San Francisco) who underwent primary or revision TJA between July 1, 2007 and December 31, 2010.	Hospital/medical center	surgical/operative care			1			3	HOOS/KOOS HHS/KSS UCLA activity/ EQ-5D VAS/SF-12	BL (preop): Prior to May 2019: Paper surveys were collected during the pre-operative patient education class (1–4 weeks before surgery) or mailed to patients' home with a self-addressed envelope, as well as notified by telephone and asked to complete the survey and return before their surgery date. One week prior to surgery patients who still had not completed or returned surveys were called agai…	1	1				no		reported correctly	All treated		All patients from a single academic medical center (University of California, San Francisco) who underwent primary or revision TJA between July 1, 2007 and December 31, 2010, n = 1 997.	calculated incorrectly	Of the eligible 1 997, 906 (45.5%) were determined to be “nonparticipants” and 1 088 (54.5%) were determined to be “participants” (i.e. both pre-operative and post-operative surveys completed) in PROM reporting. -> (Table 3.) either pre/post 400 (20.0%); neither pre/post 506 (25.3%) Both BL+FU 1 088/1 997 (54.5%)	RR at BL NR, RR at different FU-timepoints NR	BL (preop) + 6mo and annually after surgery	yes_before treatment/ operation	yes	NR		NR	1997	NR	NR	1	1997	BL+FU 1088	55	NR
66	Schecter	2020	2007_2017	US	The Impact of Comorbid Conditions on Long-Term Patient-Reported Outcomes From Burn Survivors	to evaluate the association between specific comorbidities and long-term, patient-reported HRQL measures. We hypothesized that certain comorbidities (eg, mental illness, substance use disorders, and cardiovascular diseases) would be highly associated with worse HRQL postdischarge	retrospective cohort	Patients who were burned between 2007 and 2017 and collected from the Rehabilitation Research Burn Model Systems (BMS) National Database.	Hospital/medical center	acute, urgent and emergency care		1				1	SF-12 /VR-12	FU only (after injury): at hospital discharge and 6 ± 2, 12 ± 3, and 24 ± 6 months after their injury date. Surveys are administered by BMS staff through multiple media including in-person, telephone, and mail-in.	1		1	1		yes	National & local	reported incorrectly	all recruited	NR	Data from BMS participants who were burned between 2007 and 2017 were included. BMS follow-up data were extracted at the end of 2019 to include the 24-month follow-up of people injured in 2017. The merged dataset included 493 participants = study group Patients were enrolled in the BMS if they met one of the following enrollment criteria: 18 to 64 years of age with a burn injury ≥20% total body s…	calculated incorrectly	Of the included (493), the majority of participants responded at the 6-month postburn interval, with the highest response percentage seen in those participants with 1 or 2 comorbidities (81 and 80%, respectively) (Table 3). Participants with =4 comorbidities had the lowest response percentage at 59% at the 6-month postburn interval. All groups showed declining response percentages from 6 to 24 mo…	RR reported as respondents per the number of comorbidities	FU: 6mo + 12mo + 24mo post injury	no	yes	3		2					150 173 83 50 37	0 comorb 67 1 comorb 120 2 comorb 43 3 comorb 24 ≥4 comorb 18	45 69 52 48 49	NR
67	Schneider	2022	16/2_20/5	US	Manual follow-up of patients does not add value to automated methods in a shoulder arthroplasty registry.	to (1) evaluate demographic differences between patients who respond to automated data collection vs. manual hard copy mailings and (2) compare PROM scores with and without patients who respond through mail to determine if there are significant differences. We hypothesize that patients who are older will need assistance with completing their questionnaires and are subsequently more likely to resp…	retrospective cohort	Patients who underwent a shoulder arthroplasty procedure between the dates of February 2016 and May 2020.	Hospital/medical center	surgical/operative care			1			3	ASES SANE PROMIS PI	BL (preop): Automated system for collecting PROMs (OBERD)In addition to automated system, a full-time RA is assigned to manage registry data to ensure that all eligible patients are enrolled at baseline and to maintain patient follow-up compliance. FU (postop): Postoperatively at 1 year, 2 years, 5 years, and 10 years. At follow-up, questionnaires open at 1 and 2 years postoperatively and remain …	1	1				yes	Local/regional	reported incorrectly	all recruited	100	All patients who underwent a shoulder arthroplasty procedure between the dates of February 2016 and May 2020. - eligible at 1y follow-up: 2 102 - eligible at 2y FU: 1 434	calculated correctly	A total of 1 135/2 102 (54% of those who had reached that timepoint) patients completed 1-year follow-up, and 674/1 434 (47%) patients completed 2-year follow-up. Of those patients who responded, 975 (85.9% of those not lost to follow-up) responded electronically at 1-year follow-up, and 505 (74.9%) responded electronically at 2 years.		FU only, 1y, 2y postop	no	yes	2		2					1434	674	47	5
68	Scott	2023	2006_2007	UK	Fifteen-year prospective longitudinal cohort study of outcomes following single radius total knee arthroplasty.	to report longitudinal within patient PROMs over a 15-year period following cemented single radius TKA. Secondary aims included reporting the individual PROMs trajectory according to age and sex, expected attrition rates over 15 years, and the 15-year survival of a single radius TKA for the endpoints ‘any revision’ and ‘any reoperation’.	retrospective cohort	Consecutive patients undergoing Triathlon TKAs (Stryker Orthopaedics, USA) performed or supervised by seven consultant surgeons at a single large orthopaedic centre (Royal Infirmary of Edinburgh, UK) within a university teaching hospital.	Hospital/medical center	surgical/operative care			1			2	SF-12 OKS	BL (preop): Prior to surgery, a postal questionnaire was sent to all patients. Completed questionnaires were collected at a nurse-led pre-assessment clinic. FU (postop): Postoperative questionnaires were sent to patients at six months, and one, five, ten, and 15 years.	1			1		no		reported correctly	All treated		In the study period, 462 consecutive cemented cruciate-retaining Triathlon TKAs were implanted in 426 patients. BL PROMs, n = 462	calculated correctly	Of the included 426 patients with 462 TKAs, (Figure 1) RR at BL 462/462 (100%) - excluded: dead (7), revised (2), lost(1) FU 1y: 416 pts/452 TKAs -> PROMs 286/452 (63%) - excluded: dead (33), revised (4), lost (8) FU 5y: 371 pts/406 TKAs -> PROMs 291/406 (72%) - excluded: dead (83), revised (2), lost (0) FU 10y: 286 pts/317 TKAs -> PROMs 297/317 (94%) - excluded: dead (98), revised (1), lost (19)…		BL (preop) + 1y, 5y, 10y, 15y postop	yes_before treatment/ operation	yes	5		10 or more	462	462	100	NR	204	121	59	NR
69	Shiraishi	2023	NR	Japan	Long-term survey of sexual well-being after breast reconstruction using the BREAST-Q in the Japanese population	to identify patient-specific and medical/surgical factors related to sexual well-being following breast operations in the Japanese population.	retrospective cohort	Patients scheduled for breast reconstruction, recruited at University Hospital, Kyoto Prefectural University of Medicine.	Hospital/medical center	surgical/operative care			1			1	Breast-Q	BL (preop): prior to the operation after consultation with the surgical oncologist and plastic surgeon, surveys were given directly to patients during an office visit (RR at BL NR in the study) FU (postop): Questionnaire surveys were sent to the home addresses at 1 year and 5 years after completion of the operation	1					no		reported correctly	All treated		Women were eligible for the study if they were over 18 years of age and were undergoing first-time unilateral or bilateral post-mastectomy breast reconstruction using a tissue expander/implant (TE/Imp) or a deep inferior epigastric perforator (DIEP) flap, which are both common techniques. Of 213 potential subjects, 8 were excluded due to implant loss, flap loss, or difficulty understanding the st…	calculated correctly	Of the 205 included, the overall RR at 1y FU: 141/205 (68.8%); at 5y 131/205 (63.9%) A total of 84/141 patients (60.0%) responded to all questions on Sexual Well-being at year 1, but only 45/141 subjects (34.3%) answered all components of Sexual well-being at 5 years after the initial operation.		FU: 1y, 5y postop	no	yes	2		5					205	131 complete BQ 45	64 34	NR
70	Sinclair	2022	16/1_18/12	US	The Impact of Surgeon Variability on Patient-Reported Outcome Measures, Length of Stay, Discharge Disposition, and 90-Day Readmission in TKA.	to evaluate the relationship between surgeon and 1-year patient reported outcome measures, length of stay, discharge disposition, and 90-day readmission after TKA and the differences in these outcomes across surgeons performing TKA.	retrospective cohort	Patients who underwent primary TKA for the management of osteoarthritis at a single institution from January 2016 to December 2018	Hospital/medical center	surgical/operative care			1			5	KOOS-Pain subscale KOOS-PS KOOS-JR PASS VR-12 MCS	BL (preop): FU (postop): Baseline and postoperative data were collected prospectively within the Orthopaedic Minimal Data Set Episode of Care (OME) database, using Research Electronic Data Capture (REDCap) software					1	no		reported incorrectly	BL respondents		All patients who underwent primary TKA for the management of osteoarthritis at a single institution from January 2016 to December 2018 were evaluated for participation. Patients who had a diagnosis other than osteoarthritis and patients with incomplete preoperative patient-reported outcome measures were excluded. All primary TKAs (7 352) - excluded 293 (of those 24 refused PROMs) -> Study cohort …	calculated incorrectly	Of the study cohort 7 059 (100%) - enrollment failure 173 (2.5%) -> cohort with BL PROMs 6 886 (97.5%) - loss to FU (died/other) 1457 -> cohort with BL+1y PROMs 5 429/6 886 (78.8%)	RR at BL calculated for study cohort; excluded enrollment failure, died/other	BL (preop) + 1y postop	yes_before treatment/ operation	yes	2		1	7059	6886	98	NR	6886	5429	79	NR
71	Sinclair	2022	16/1_18/12	US	The Impact of Surgeon Variability on Patient-Reported Outcomes in Total Hip Arthroplasty.	to assess the effect of surgeon on 1-year patient-reported outcome measures (PROMs), length of stay (LOS), discharge disposition, and 90-day readmission following THA; and variability in the outcomes of interest among surgeons.	retrospective cohort	Patients undergoing primary THA for the treatment of osteoarthritis within a large healthcare system between January 2016 to December 2018	Hospital/medical center	surgical/operative care			1			5	HOOS-Pain subscale HOOS-PS HOOS-JR UCLA activity score RAND 12 (MCS)	BL (preop): FU (postop): Patient responses to both preoperative and postoperative PROMs were prospectively collected within the institutional Outcomes Measurement and Evaluation database, using Research Electronic Data Capture (REDCap) software					1	no		reported incorrectly	BL respondents		All patients undergoing primary THA for the treatment of osteoarthritis within a large healthcare system between January 2016 and December 2018 were considered for inclusion. Patients with a nonosteoarthritis diagnosis and those who refused to complete preoperative PROMs were excluded. All primary THAs (5 887) - excluded 1 007 (of those 19 refused PROMs) -> study cohort 4 880 (100%) - enrollment …	calculated incorrectly	Of the study cohort 4 880 (100%) - enrollment failure 134 (2.7%) -> cohort with BL PROMs 4 746 (97.3%) -> Loss to FU 1 051 -> Cohort with BL+1y PROMs 3 695/4 746 (77.9%)	RR at BL calculated for study cohort; excluded enrollment failure, died/other	BL (preop) + 1y postop	yes_before treatment/ operation	yes	2		1	4880	4746	97.3	NR	4746	3695	78	NR
72	Solberg	2022	17/6_18/5	US	Adjusting for Variation in Patient-Reported Outcome Measures Is Needed to Improve Care After Total Knee Arthroplasty.	to analyze those data for total knee arthroplasty (TKA) on an individual surgeon level and provide answers to the following questions: 1. How much variation in PROM scores is there among surgeons? 2. What preoperative factors (surgeon volume and experience, preoperative patient PROM scores, and patient characteristics) are associated with future PROM scores? 3. How can adjustment of PROMscores be…	retrospective cohort	Patients undergoing primary TKA between June 2017 and May 2018	Hospital/medical center	surgical/operative care			1			2	OKS PROMIS-10	BL (preop): Patients are sent an e-mail with a link to an electronic survey when the surgery is scheduled and FU (postop): approximately 12 months postoperatively. E-mail is sent again 9 months after the surgery. Completed postoperative surveys are accepted from 9 to 15 months postsurgery. Survey invitations are followed by up to three e-mail reminders if the survey is not completed, and whenever…		1				no		reported correctly	All treated		These PROM surveys were collected for analysis from patients undergoing primary TKA between June 2017 and May 2018 (revision TKAs excluded, n = 161) from 22 surgeons. For patients with multiple, nonconcurrent TKAs during the study period, we only included the first procedure. Patients used in the analysis had responded to both the preoperative and 12-month surveys to ensure a year of follow-up. D…	calculated incorrectly	Of the 1 435 eligible, preoperative surveys were completed by 1 173 patients (81.7%). Of the baseline respondents, 810 patients (69.0%) completed the 12-month survey and were used as the analytic sample = BL+1y responders Non-responders or responded only to BL or 12mo survey, n = 625	RR at 1y FU reported for BL responders, analytic sample = BL+12mo respondents	BL (preop) + 12mo postop	yes_before treatment/ operation	yes	2		1	1435	1173	82	3	1173	810	69	3
73	Spiering	2024	15/8_19/8	US	Establishing the Minimally Important Difference for the KOOS–Joint Replacement and PROMIS Global–10 in Patients After Total Knee Arthroplasty	to assess the responsiveness and interpretability of the KOOS-JR and PROMIS 10 in patients after undergoing TKA	retrospective cohort	Patients who underwent primary, unilateral TKA between August 2015 and August 2019 and completed baseline and postoperative KOOS-JR and PROMIS 10 surveys.	Hospital/medical center	surgical/operative care			1			2	KOOS-JR PROMIS 10	BL (preop): Patients completed the KOOS-JR and PROMIS 10 at baseline and each postoperative visit. FU (postop): We categorized follow-up visits into early (2-16 weeks) and late (6-18 months) postoperative time points, and patients with PROMs for ≥ 1 visit within each follow-up category were included. The PROMIS 10 was not completed in early follow-up, so only data from the late postoperative time…					1	yes	Local/regional	reported incorrectly	BL respondents	NR	Patients who underwent primary, unilateral TKA between August 2015 and August 2019. Patients were excluded from our analysis if they were missing preoperative KOOS-JR data, underwent bilateral TKA, or underwent revision surgery during the study period. Of the 1 507 patients who underwent primary unilateral TKA, 1 315 (87.3%) completed BL PROMS and were included in this analysis.	calculated incorrectly	Of the 1 507 patients who underwent primary unilateral TKA, BL responders 1 315 (87.3%) - LTFU 167 -> early postop complete KOOS-JR 1 148/1 315 (87%) - LTFU 383 -> late postop complete KOOS-JR 765/1 315 (58%)	RR at postop FU calculated for BL respondents	BL(preop) + FU (postop) 2-16w, 1y (6-18 months)	yes_before treatment/ operation	yes	NR		1	1507	1315	87	NR	1315	765	58	NR
74	Srour	2022	20/1_21/7	US	Who Are We Missing: Does Engagement in Patient-Reported Outcome Measures for Breast Cancer Vary by Age, Race, or Disease Stage?	to determine whether responses to PROM differ by age, ethnicity, race, language, or disease stage	retrospective cohort	Consecutive patients who had a breast operation for either benign or malignant pathology between January 2020 and July 2021	Ambulatory surgery center	surgical/operative care			1			2	Breast-Q	BL (preop): before a breast operation FU (postop): annually The BREAST-Q is delivered electronically to patients via the patient portal with automated reminders. If the BREAST-Q is not completed by the time of the office visit, electronic tablets are provided at the visit for the patient to complete the questionnaire on-site.		1				no		reported correctly	All treated		From consecutive patients who had a breast operation for either benign or malignant pathology between January 2020 and July 2021, patients were included if they were requested to complete the BREAST-Q survey. Patients were excluded if they were not issued a PROM. Of the 6374 patients identified, 4751 were eligible to complete the Breast-Q.	calculated incorrectly	Of the included (4751), 4366 patients (91.9%) responded to the survey and 385 patients (8.1%) did not complete the survey. Responders completed 1 or more of the PROM, whereas non-responders did not complete the PROM at any timepoint.	RR reported if answered PROMs at least once at some timepoint (preop/postop/FU). RR per timepoints or number of completed surveys/patient NR.	BL (preop) + postop annually	yes_before treatment/ operation	yes	NR		NR	NR	NR	NR	NR	4752	≥1* 4366	92	NR
75	Sunderland	2021	12/1_16/10	UK	Patient-Reported Outcomes Following Lumbar Decompression Surgery: A Review of 2699 Cases	to review a large dataset from our extensive and growing spinal surgery database to evaluate outcomes of simple decompression surgery from the patient’s perspective.	retrospective cohort	Anonymized data from all patients who underwent lumbar decompression surgery of any description at a single UK tertiary neurosurgery unit (Walton Centre NHS Foundation Trust [WCFT]) from January 2012 to October 2016,extracted from a prospectively maintained Spine Tango database	Hospital/medical center	surgical/operative care		1				2	COMI ODI	BL (preop): FU (postop): 3 months, 12 months and 24 months after surgery					1	yes	International	reported incorrectly	all recruited	NR	Between January 2012 and October 2016, a total of 2699 lumbar decompression surgeries were performed in 2611 patients at WCFT and data inputted to the Spine Tango database.	not possible to assess	2699 operations in 2611 patients were included. Return rates for COMI questionnaires were 85% at 3 months, 80% at 1 year, and 58% at 2 years. Paired COMI response rates (ie, baseline and interval response available) were available for 64% at 3 months, 61% at 1 year, and 55% at 2 years. Complete follow-up data (baseline, 3 months, 1 year, and 2 years) was obtained for only 49% of patients.		BL (preop) + 3mo, 12mo, 24mo postop	yes_before treatment/ operation	yes	4		2	2699	NR	NR	NR	NR	NR	58 BL+2y 55 BL+3mo+12mo+24mo 49	NR
76	Tan	2013	NR	UK	A retrospective review of patient-reported outcomes on the impact on quality of life in patients undergoing total abdominal hysterectomy and bilateral salpingo-oophorectomy for endometriosis.	to assess the impact on quality of life in patients undergoing total abdominal hysterectomy and bilateral salpingo-oophorectomy for endometriosis by using the EHP-30 to measure HRQoL.	retrospective cohort	Women with endometriosis undergoing total abdominal hysterectomy and bilateral salpingo-oophorectomy for debilitating symptoms after other modalities of treatment had failed	Hospital/medical center	surgical/operative care			1			1	EPH-30	BL (preop): All women who were booked for this procedure were asked to complete an EHP-30 questionnaire pre-operatively, to look at the women’s perception of their quality of life in the preceding 4 weeks. There were no exceptions although it was not mandatory for women to take part. FU (postop): The women were sent a further EHP-30 questionnaire to complete 3 months following surgery.					1	no		reported incorrectly	Other		Over a 3-year period, a total of 20 patients were approached.	calculated incorrectly	Of the 20 approached, 16 patients completed both questionnaires (80%) and the remaining 4 patients did not complete the post-operative questionnaire. BL+ 3mo responders 16/20 (80%) EHP-30: There was a 100% response rate for the core domains (Table 2). With respect to the modular domains, missing response rates for the modular domains ranged from 12.50% to 62.50% (Table 2). The percentage of missi…	RR at BL NR, study group = BL+3mo reponders	BL (preop) + 3mo postop	yes_before treatment/ operation	yes	2	3		20	NR	NR	NR	20	16	80	NR
77	Tong	2024	2017_2023	US	Patient Demographic Factors Affect Response Rates to Patient-Reported Outcome Measures for Total Hip Arthroplasty Patients	to investigate the association between patient demographic factors and HOOS JR completion rates	retrospective cohort	Adult, English-speaking patients who underwent primary THA by a fellowship-trained arthroplasty surgeon between 2017 and 2023 at a single, high volume academic institution	Hospital/medical center	surgical/operative care			1			1	HOOS JR	BL (preop): FU (postop): within 90 days of the surgery					1	no		reported correctly	All treated		Adult, English-speaking patients who underwent primary THA by a fellowship-trained arthroplasty surgeon between 2017 and 2023 at a single, highvolume academic institution. The HOOS JR completion status was also collected from patient medical records, both preoperatively and postoperatively, within 90 days of the date of surgery.The HOOS JR questionnaire was administered to 2 908 patients.	calculated incorrectly	Of the 2 908 patients, 2 112 patients (76.2%) completed the questionnaire,and 796 patients (27.4%) had either partially completed questionnaires or did not begin the questionnaire. Overall observed completion rate (RR), 76.2%	NR respondents/FU timepoints; NR the number of surveys/patient	BL(preop) + FU (postop) 3mo	yes_before treatment/ operation	yes	2	3		2908	NR	NR	NR	2908	(≥1*?) 2112	76	NR
78	Tong	2024	2017_2023	US	Patient Demographic Factors Impact KOOS JR Response Rates for Total Knee Arthroplasty Patients	to examine the association between patient demographic variables including age, sex, and race, and KOOS JR participation rates.	cross-sectional	English speaking adult patients who underwent TKA between September 2017 and February 2023 with one of 20 fellowship trained arthroplasty surgeons at a single, high-volume academic institution.	Hospital/medical center	surgical/operative care			1			1	KOOS JR	FU (postop) only: Every patient was asked to fill out the KOOSJR through the online patient portal prior to their visit within 90 days after their procedure		1				no		reported correctly	All treated		English speaking adults who underwent TKA between September 2017 and February 2023 with one of 20 fellowship trained arthroplasty surgeons at a single, high-volume academic institution. 417 patients who did not speak English were excluded from this study. KOOS JR data capture was assessed postoperatively within the 90-day global period. The KOOS JR questionnaire was administered to 2 883 patients.	calculated correctly	Of the 2 883 patients, 2 023 patients (70.2%) completed the questionnaire,and 860 patients (29.8%) had either partially completed questionnaires or did not begin the questionnaire.		FU (postop) before visit within 90d postoperatively	no	yes	1	3						2883	2023	70	NR
79	Tracy	2025	21/1_21/12	Australia	Does injury type influence patient preference, response rates, and data completeness for online or telephone follow-up following injury?	to (i) compare response rates, initial preferences and method of completion, and data completeness for telephone versus online follow-up across three distinct injury types (burns, major trauma [excluding burns], and orthopaedic trauma [excluding major trauma]), and (ii) determine factors associated with choosing online follow-up.	retrospective cohort	Adult patients (≥16 years) registered by BRANZ, VOTOR, or VSTR with a date of admission between January 1 2021 and December 31 2021 who survived to discharge and were eligible to choose between follow-up methods were included.	other	acute, urgent and emergency care	1					3	EQ-5D-5L BRANZ pilot, also: the Burn-Specific Health Scale – Brief, the 5-D Pruritis Scale	FU only (post injury): 6mo, 12mo, 24mo The VSTR and VOTOR have routinely conducted follow-ups with patients at six-, 12-, and 24-months post-injury via standardised telephone interviews conducted by highly trained interviewers since 2007. Where patients are not available for interview (e.g., because of physical/cognitive limitations, etc.) or where the patient requests it, interviews are complete…		1	1			yes	National	reported incorrectly	Other	NR	Adult patients (≥16 years) registered by BRANZ, VOTOR, or VSTR with a date of admission between January 1 2021 and December 31 2021 who survived to discharge and were eligible to choose between follow-up methods were included. Patients in VSTR or VOTOR who sustained a burn-related injury (based on VSTR inclusion criteria and/or the mechanism of injury) were excluded to avoid double counting with …	calculated incorrectly	Of the included 8049 patients, 4923 (61.2 %) completed both follow-ups, 1747 (21.7 %) completed only one follow-up, and 1379 (17.1 %) were lost to follow-up (i.e., completed neither follow-up). The proportion of patients completing both follow-ups was highest for major trauma patients (69.3 %), followed by burns (64.3 %) and orthopaedic trauma patients (52.4 %). A greater proportion of patients w…	RR at FU timepoints reported for the patients with preference recorded. RR for all included patients reported for complete = 6mo+12mo responders	FU only, 6mo, 12mo post injury	no	yes	2		1					8048 telephone 4957 online 2682	6mo+12mo 4923 3826 2025	61 77 76	NR
80	VandenBosch	2021	07/1_17/12	The Netherlands	Patient-Reported Toxicity and Quality-of-Life Profiles in Patients With Head and Neck Cancer Treated With Definitive Radiation Therapy or Chemoradiation	to describe longitudinal patient-reported symptoms and quality-of-life profiles based on the EORTC QLQ-HN35 and QLQ-C30 questionnaires in a large cohort of patients with HNC and to identify clinically relevant subgroups	retrospective cohort	Patients treated with definitive radiation therapy, with or without systemic agents, between January 2007 and December 2017 at the University Medical Center Groningen, and who had stage I to IV squamous cell carcinoma of the oral cavity, oropharynx, nasopharynx, hypopharynx, or larynx, without distant metastases at the time of treatment.	Hospital/medical center	cancer/palliative care			1			2	EORTC QLQ-HN35 EORTC QLQ-C30	BL (before treatment) The questionnaires were completed before treatment as part of routine clinical practice. FU (during and after treatment): weekly during treatment (except for items regarding less sexuality on the QLQ-HN35 questionnaire). The posttreatment questionnaires were completed at 12 weeks after the start of treatment, then every 6 months for 2 years, and then annually for the subsequ…	1	1				no		reported correctly	All treated		Patients, treated with definitive radiation therapy, with or without systemic agents, between January 2007 and December 2017 at the University Medical Center Groningen. They had stage I to IV squamous cell carcinoma of the oral cavity, oropharynx, nasopharynx, hypopharynx, or larynx, without distant metastases at the time of treatment. They were not subjected to previous HNC treatments (excluding…	not possible to assess	Of the patients in follow-up, the questionnaire response rate for all scales ranged from 91% at early time points to 71% at 5 years (Table E3). The overall response rate was 83%. Percentage of patients per FU at all timepoints (Table S2); Compliance of scoring of patients at risk (Table S3): BL RR 84% (81-87); at 12w: in FU 98%, RR 86% (83-88); at 6mo: in FU 91%, RR 80% (78-83); at 12mo in FU 83%…		BL (before treatment), weekly during treatment + 12w, 6mo, 12mo, 18mo, 24mo, 36mo, 48mo, 60mo post treatment	yes_before treatment/ operation	yes	10 or more		5	859	NR	84	NR	NR	NR	74	NR
81	vanEgmond	2021	14/1_16/12	The Netherlands	Three distinct recovery patterns following primary total knee arthroplasty: dutch arthroplasty register study of 809 patients.	to characterize subgroups of patients after TKA according to their Oxford knee score (OKS). The second objective was to determine which patient characteristics were associated with a negative trajectory class membership. The outcome of this study will increase insight into recovery trajectories after primary TKA and might provide indications to further improve and personalize quality of care.	retrospective cohort	Patients with primary unilateral TKA for osteoarthritis who were operated between January 2014 and December 2016 in the Netherlands	Hospital/medical center	surgical/operative care			1			3	OKS NRS EQ-5D-3L + EQ-VAS	BL (preop): preoperatively FU (postop): 6- and 12-months postoperatively All data were registered as part of routine clinical care, and the present study placed no additional burden on the patient.					1	yes	National	reported incorrectly	all recruited	99	All patients with primary unilateral TKA for osteoarthritis who were operated between January 2014 and December 2016 were included. Patients were excluded when the OKS was not completed at all these three time points. Complete preoperative OKS as well as 6- and 12-months postoperative OKS were available for 809 patients and were included in the analysis	calculated incorrectly	RR reported only for OKS (Table 5) -> Of the eligible (69 705), no OKS score missing 809 (1,2%), 1 or 2 OKS scores missing 12 820 (18,4%), all OKS score missing 56 076 (80,4%)	RR at FU timepoints NR. Study group = BL+6mo+12mo complete OKS-responders. RR for other PROMs NR	BL (preop) + 6mo, 12mo postop	yes_before treatment/ operation	yes	3		1	69705	NR	NR	NR	69705	OKS BL+6mo+1y 809	1	NR
82	Weiss-Laxer	2024	16/1_20/12	US	Predictors of Postoperative Patient-Reported Outcome Measure Response Rates Among Patients With Rotator Cuff Repair.	to determine the percentage of nonresponders, partial responders, and complete responders in an RCR population; to compare demographic, clinical, and health care system factors among those 3 categories; and to define the magnitude of association between response rates and various correlates.	cross-sectional	All patients who underwent RCR at a single institution (a large, multiclinical, university affiliated sports medicine practice)	Hospital/medical center	surgical/operative care			1			6 or more	ASES ASES CAT PASS PROMIS Mental Health PROMIS Physical Health SANE VAS Shoulder pain VAS Shoulder function SST normalized DASH QuickDASH RAND12	FU (postop) only: Our orthopaedics and sports medicine department uses an automated, practice-wide system to collect PROMs with the Outcomes-Based Electronic Research Database (OBERD), a health- and web-based software. Patients received automated PROM surveys via email and text at specified intervals, depending on their reason for visit, diagnosis, and procedure. Specific to this study for RCR, p…		1		1		other spesific (PROM) database		reported incorrectly	all recruited	NR	A total of 2 478 patients who underwent RCR were identified between January 1, 2016, and December 31, 2020. A total of 2 195 (88.6%) patients were included in the analytic sample, after excluding those who missed the surgical outcome enrollent window (125) and duplicates (158).	calculated correctly	Patients were considered complete responders if they completed all 1-year postoperative PROMs, partial responders if they answered enough questions to produce 1 usable PROM score, and nonresponders if they did not respond to a single PROM in the order set. Included 2 195/2478 -> Of the included 2195, 740 patients (34%) were classified as complete responders; 240 patients (11%), as partial respond…		FU: 1y postop	no	yes	1		1					2195	740	34	NR
83	Wiegel	2023	16/6_20/10	The Netherlands	Predictors for response to electronic patient-reported outcomes in routine care in patients with rheumatoid arthritis: a retrospective cohort study.	to study which patient factors and/or timing of the prompt predict response to ePROs sent prior to the consultation in routine clinical care in patients with RA	retrospective cohort	Patients treated at Reade center for Rheumatology and Rehabilitation in Amsterdam, the Netherlands.	Hospital/medical center	care of chronic diseases/long-term illnessess		1				1	mMDHAQ	FU (before every appointment at the clinic): each patient is invited by an automated email one week before their consultation at the clinic to complete a Multi-Dimensional Healthcare Assessment Questionnaire (mMDHAQ) via the Reade patient portal. The results are sent in real-time to the medical records.		1				no		reported incorrectly	Other		Patients who got PROM surveys via email invitation, of whom patients diagnosed with RA according to the 10th revision of the International Classification of Diseases (ICD-10) criteria (M06.99 RA unspecified, M06.09 RA without Rheumatoid Factor, or M05.99 seropositive RA). Patients who had no registered email address were excluded since they could not receive the invitation. A total of 20 846 poss…	calculated incorrectly	Of the 20 846 possible ePROM invitations to 3833 patients, 17 7070 ePRO invitations (during all years) were sent -> completed ePROMs/total sent = 6 834/17 070 (40%) Sent ePROs in the year after implementation (year 2016), completed ePROMs/total sent: 2016, 402/1 879 = 21% 2017, 574/1 523 = 38% 2018, 2 078/4 943 = 42% 2019, 2 551/6 022 = 42% 2020, 1 229/2 703 = 46%	RR calculated for completed ePROMs/invitations sent. Timepoints or the number of respondents NR	FU (before control), appointment at the clinic	no	yes	NR		NR					17070	6834	40	NR
84	Wilkerson	2022	16/1_18/12	US	Differences in Patient-Reported Outcomes Between Anterior and Posterior Approaches for Treatment of Cervical Spondylotic Myelopathy: A Quality Outcomes Database Analysis	to describe baseline differences and postoperative outcome differences in patients undergoing anterior versus posterior surgery for degenerative cervical myelopathy using a prospectively collected, multi-institutional, neurosurgeryspecific data set.	retrospective cohort	Patients registered in the multi-institutional Neuropoint Quality Outcomes Database (QOD) with myelopathy between January 2016 and December 2018.	Hospital/medical center	surgical/operative care		1				3	mJOA NDI EQ-5D-5L	BL (peop): FU (postop): at 3- and 12-month follow-up					1	yes	National	reported incorrectly	BL respondents	NR	Patients registered within the cervical QOD module from January 2016 to December 2018 with myelopathy were included in the study; the 3 variables used to define myelopathy were (1) indication for surgery was myelopathy (also radiculopathy and instability if myelopathy was also present); (2) predominant symptoms for surgery was myelopathy; and (3) baseline modified Japanese Orthopaedic Association…	calculated incorrectly	Of the included (1 150), authors reported missing values (Table 2) at BL: mJOA 0 (0%); NDI 4 (0.3%); EQ-5D 94 (8.2%) at 3mo FU: mJOA 207 (18.0%); NDI 180 (15.6%); EQ-5D 223 (19.4%) at 12 mo FU: mJOA 324 (28.1%); NDI 318 (27.6%); EQ-5D 364 (31.6%)	RR at FU calculated for BL respondents	BL (preop) + 3mo, 12mo postop	yes_before treatment/ operation	yes	3		1	1150	mJOA 1150 NDI 1146 EQ-5D 1056	100 100-0.3 100-8	NR	1150	mJOA 826 NDI 832 EQ-5D 786	100-28 100-28 100-32	NR
85	Winther	2023	12/3_21/12	Norway	The extent of first-time THA revision is not associated with patient-reported outcomes at 1-year follow-up: a study of 426 aseptic revisions.	to compare PROMs from patients undergoing elective rTHA with respect to revision type, performed at a single hospital within a standardized fast-track patient course.	retrospective cohort	All THA patients scheduled for elective first-time aseptic revision in a fast-track setting between 2012 and 2021.	Hospital/medical center	surgical/operative care			1			5	NRS pain at rest HHS HOOS-PS EQ-5D	BL (preop): at the preoperative outpatient clinic, during hospitalization, and FU (postop): at outpatient physical therapy at 3 months and at 1-year follow-up. All data was collected using paper forms and scanned into the database for electronic verification.	1					yes	Local/regional	reported incorrectly	all recruited	NR	All THA patients scheduled for elective first-time aseptic revision from March 2012 through 2021 were eligible for study participation. In all rTHA 5 biopsies were taken intraoperatively, and the revision was defined as aseptic if there was no growth of bacteria in either of the samples. Acute events such as femoral and periprosthetic fractures were not included due to the elective setting of the…	calculated correctly	Of the included 426 - excluded re-revised (10) or lost to FU (23) -> at 3mo FU , n = 393 - excluded re-revised (10) or lost to FU (22) -> at 1y FU, n = 361 -> Main focus 1y NRS: RR 361/426 (85%) Calculations, RR at 3mo 393/426 (92%)		FU, 3mo, 1y postop	no	yes	2		1					426	361	85	NR
86	Young	2023	NR_22/4	UK	A descriptive analysis of the contents of Care Response, an international data set of patient-reported outcomes for chiropractic patients	to generate a description and preliminary analysis of the entire data record, with the following objectives: to document the content of the CR database, and to explore whether the depth and breadth of information contained within the CR database would be appropriate for the application of machine learning (ML) analysis	retrospective cohort	Chiropractic patients, captured to the Care response (CR) database internationally up to April 2022	other	preventive care/early intervention/diagnosis, treatment and care of health problems				1		5	BQ MYMOP EQ-5D PGIC NPS (pain)	BL (after registration): FU (post clinical): 2w, 1mo, 3mo. After obtaining informed consent, clinics register patients by either using a ’self-service’ link provided by the clinic or by clinic administrative staff. Once these fields are populated, the CR database generates a PROM questionnaire, based on the clinician’s preference, and this is provided to the patient usually via an automated email…	1	1				yes	International	reported incorrectly	Other	NR	The search was not date-limited, including the full 10+ years of data in the CR database. Anonymised data were extracted from the database on 12 April 2022. After data extraction from the CR servers, we received an Excel spreadsheet with 32 468 rows, each with 95 columns. When patients sign up to the system, they are given an option to have their anonymised data used for analysis and only those w…	calculated correctly	Of the 32 468 included, 30 940 people (95%) completed the baseline data; 14 695 (45%) completed the 14 days post-clinical-visit questions; 12 764 (39%) completed at 30 days, and 8 689 (26%) completed at 90 days. These figures do not reflect completion of all questions up to these time points; that is, for instance, someone could have completed the baseline and only the 90-day questions. There wer…		BL+ 2w, 1mo, 3mo post-clinic	yes_after diagnosis/ first treatment/ operation	yes	4	3		32468	30940	95	NR	32468	8689	26	NR
87	Zakaria	2019	NR	US	Patient Demographic and Surgical Factors that Affect Completion of Patient-Reported Outcomes 90 Days and 1 Year After Spine Surgery: Analysis from the Michigan Spine Surgery Improvement Collaborative (MSSIC)	to identify factors associated with completion rates of PROs in MSSIC; to define the accuracy and scope of the MSSIC database regarding future projects, as well as to identify modifiable factors that increase the rate of completion	retrospective cohort	Patients from the MSSIC, who have had cervical spine and/or lumbar spine surgery performed by neurosurgeons and orthopedic surgeons.	Hospital/medical center	surgical/operative care		1				6 or more	EQ-5D-3L NRS leg pain/NRS arm pain NRS back pain/NRS neck pain ODI/NDI mJOA NASS-LS	BL (preop): within 30 days before surgery,and FU (postop): at 90 days, 1 year, and 2 years after surgery Hospital-based abstractors are responsible for collecting patient survey data at all participating sites. The process of data collection at each hospital may vary; for example, some abstractors contact patients by telephone before surgery to collect baseline information, whereas other abstract…	1	1	1			yes	National	reported incorrectly	BL respondents	NR	Inclusion criteria include spondylosis, intervertebral disc disorders, and grades 1 or 2 spondylolisthesis. Exclusion criteria include 1) patient age younger than 18 years, 2) patient is incarcerated, 3) patient medical records are unavailable or inaccessible, and 4) nondegenerative diseases. Nondegenerative diseases include moderate (25°-50°) and severe (>50°) scoliosis; pure thoracic cases; tum…	not possible to assess	Authors reported: of the 24 404 included, the BL RR 17 728/24 404 (72.6%) across all participating hospitals, ranging from 19.5% to 95.9%; the rate of compliance varied significantly across sites. At 90-day and 1- year follow-up, complete lumbar spine PRO compliance was 56.3% and 52.7%, respectively. For cervical spine patients, complete 90-day and 1-year PRO compliance was 52.8% and 46.2%, respe…		BL (preop)+ 3mo, 1y postop	yes_before treatment/ operation	yes	3		1	24404 Lumbar 17813 Cervical 6591	17728 13003 4725	73 73 72	3	Lumbar 10468 Cervical 3736	7242	53 46	3
88	Zheng reviewers calculated RR	2023	12/8_21/1	US	Resolution of Sleep Disturbance and Improved Functional Outcomes After Rotator Cuff Repair	to compare outcomes after rotator cuff repair between patients who reported a preoperative sleep disturbance and those who did not; Further, among patients reporting a preoperative sleep disturbance, patient-reported outcomes at various time points after surgery were assessed in relation to the persistence or resolution of their sleep disturbance.	retrospective cohort	A cohort of consecutive patients undergoing rotator cuff repair between August 29, 2012, and January8, 2021, enrolled in Surgical Outcome System (SOS; Arthrex), a global registry database	Hospital/medical center	surgical/operative care			1			4	VAS pain ASES SST VR-12	BL (preop): before surgery FU (postop): 3mo, 6mo, 1y, 2y					1	yes	International	reported incorrectly	BL respondents	NR	Patients included in the present study were >18 years of age, underwent a primary rotator cuff repair, and had complete preoperative baseline data within the SOS database. A preoperative response to SST question 2, ‘‘Does your shoulder allow you to sleep comfortably?’’ was required. A total of 366 patients who underwent primary arthroscopic rotator cuff repair were enrolled in the SOS data base. …	not calculated	Of the 366 eligible, 310 responded BL SST Q2, 293 had FU PROMs ≥ 3mo postop = study cohort 293 RR NR by authors, calculations: RR at BL 310/366 (84.7%); 3mo 293/366 (80.1%) (See Table 4) RR 6mo 265/366 (72.4%); 1y 256/366 (69.9%); 2y 227/366(62%)		BL (preop) + 3mo, 6mo, 1y, 2y postop	yes_before treatment/ operation	yes	5		2	366	310	85	NR	366	227	62	NR
89	Zhou	2023	12/1_21/12	Australia	Differences in Outcomes Between Initial Responders and Subsequent Responders to Health Questionnaires for Total Hip and Knee Arthroplasty: An Australian Tertiary Institutional Registry Study.	to evaluate any differences in PROM outcomes. Based on previous behavioral studies looking at patient participation in clinical trials, we hypothesized that initial responders and subsequent responders in the SMARTcohort may have similar baseline characteristics and outcomes, but these would diverge at the 12-month timepoint	retrospective cohort	All patients who had primary unilateral THA or TKA for osteoarthritis from 1 January 2012 to 31 December 2021	Hospital/medical center	surgical/operative care			1			2	WOMAC VR12	BL (preop): All patients undergoing surgery were required to fill out a standardized presurgery health pack which includes the baseline WOMAC and VR12 questionnaires. FU (poatop): At 12 months, the WOMAC and VR12 were sent out to patients via mail with a postage-paid return envelope. Patients who return these completed questionnaires without further registry staff contact were considered “initial…	1		1			yes	Local/regional	reported incorrectly	all recruited	100	All patients who had primary unilateral THA or TKA for osteoarthritis from 1 January 2012 to 31 December 2021 were included in the study. No age restrictions were applied. Hip resurfacing and hemiarthroplasties were excluded for the THA cohort, as were unicondylar, patella-femoral, and bicompartmental knee arthroplasty for the TKA cohort. Patients who had simultaneous bilateral procedures were ex…	not calculated	Primary THA 2 927 - excluded 1594 (of which because of missing PROM 26 (1.9%)) = BL+1y responders 1 333 of which, initial responders 921 and subsequent responders 412; Primary TKA 3 059 - excluded 1 719 (of which because of missing PROM 20 (1.5%))= BL+1y responders 1 340 of which initial responders 878 and subsequent responders 462		BL (preop) + 1y postop	yes_before treatment/ operation	yes	2		1	5986	NR	NR	NR	5986 THA 2927 TKA 3059	THA BL+1y 1333 TKA BL+1y 1340	NR	more
90	Ziegenfuss	2022	19/1_20/3	US	Is the Promise of PROMs Being Realized? Implementation Experience in a Large Orthopedic Practice.	to describe the extent to which PROMs are used by surgical clinical care teams when they are systematically collected and displayed in the EHR for patients undergoing total hip or knee replacement. Understanding their use in a system where the seemingly large barriers of technological integration and patient receptivity to survey completion have been overcome, presents a best-case scenario for un…	retrospective cohort	THA and TKA patients, surgeries scheduled from January 2019 to March 2020	Hospital/medical center	surgical/operative care			1			3	OHS/OKS PROMIS 10 HOOS JR/KOOS JR	BL (preop): Initial measures are collected preoperatively at the time that surgery is scheduled. FU (postop): surveys are sent at 3 months (survey window: 9–20 wk post-surgery) and 1 year (survey window: 9–15 mo post-surgery). Patients with an email address on record (approximately 70% for knee and 67% for hip surgery) are sent an initial baseline survey invitation upon scheduling their TKA or TH…		1				no		reported correctly	All treated		During this 15-month period, 2 400 TKA surgeries were scheduled. Similarly, 1 545 THA surgeries were scheduled. -> 3 945 surgeries -> One record/patient, 3 389 patients. Patients with an email address on record (approximately 70% for knee and 67% for hip surgery) are sent an initial baseline survey invitation upon scheduling their TKA or THA.	not possible to assess	Response rates for each procedure and time point were calculated as the total number of submitted surveys divided by the number of initial survey invitations (American Associate for Public Opinion Research maximum response rate, response rate 6) Of the scheduled surgeries (3 945), one record per patient (3 389) - excluded canceled surgeries and those rescheduled outside of the window considered i…		BL (preop) + 3mo, 1y postop	yes_before treatment/ operation	yes	3		1	3389	NR	68	3	NR	NR	55	3
91	Zimmerman	2019	2010-2016	Sweden	Open carpal tunnel release and diabetes: a retrospective study using PROMs and national quality registries	(1) to study patient-reported outcome after OCTR on a national level in Sweden, comparing patients with and without diabetes; (2) to study whether retinopathy and HbA1c levels had an influence on patient-reported outcome after OCTR.	retrospective cohort	All carpal tunnel syndrome (CTS) patients who underwent open carpal tunnel release (OCTR) between 2010 and 2016, from a national quality registry for hand surgery (HAKIR; www. hakir. se) in Sweden	Hospital/medical center	surgical/operative care			1			2	HQ-8 QuickDASH	BL (preop) before surgery FU (postop) at 3 and 12 months postoperatively Patients are asked to fill in PROMs, either by post or as an online survey.	1	1				yes	National	reported incorrectly	all recruited	NR	All OCTRs, due to primary CTS (KKÅ97 operation code ACC51, ICD-10 diagnosis code G560) registered in HAKIR between 2010 and 2016, were included. OCTR was accepted for inclusion when the code G560 was the primary or secondary, but not as a tertiary diagnosis. OCTR performed due to other causes than primary CTS were excluded. To identify patients with diabetes the data from HAKIR (2010–2016) was li…	calculated incorrectly	Of the eligible 10 770, 9 139 cases without diabetes, 1 503 cases with diabetes and 128 patients diagnosed with diabetes after the OCTR. RR reported only for diabetes and no diabetes groups: Preoperative RR for both QuickDASH and HQ-8 was 3 600/10 770 (33%), at 3 months postoperative 2 686/10 010 (27%) and at 12 months postoperative 1 973/8 297 (24%).	RR reported only for diabetes and no diabetes groups. NR who answered at different timepoints	BL (preop) + 3mo, 12mo postop	yes_before treatment/ operation	yes	3		1	10770	3600	33	NR	8297	1973	24	NR
92	Äärimaa	2024	20/1_22/12	Finland	A Comprehensive Approach to PROMs in Elective Orthopedic Surgery: Comparing Effect Sizes across Patient Subgroups	to examine and report the outcomes and effect sizes of disease-specific PROMs in elective orthopedic surgery across anatomic patient groups within a comprehensive institutional PROM registry. Our specific objective was to determine whether there is evidence indicating variations in PROM effect sizes among different patient groups.	retrospective cohort	All consecutive patients with musculoskeletal degenerative diseases (i.e., hand, elbow, shoulder, spine, hip, knee, and foot/ankle), that were electively operatively treated, collected from institution-based anatomically divided systematic PROM registry at Turku University Hospital (Finland)	Hospital/medical center	surgical/operative care		1				3	QuickDASH (Hand) WOSI, WORC, WOOS (Shoulder) NDI, ODI (Spine) OHS (Hip) OKS, KOOS (Knee) FAOS (Foot/Ankle)	BL (preop): before surgery FU (postop): 1y after surgery Institutionally chosen disease-specific PROM outcome instruments were used in subregistries (see Table 1). The scores were gathered using an electronic application (Omavointi, BCB Medical, Turku, Finland).		1				yes	Local/regional	reported incorrectly	BL- & FU respondents	NR	In total operations on 7 695 patients by December 2021. By December 2022, complete one-year follow-up data from 4 039 patients were available for analysis. Due to the limited number (n = 12) of electively operated patients with elbow disorders, they were excluded from the analyses.	calculated incorrectly	Of the included 7 695 patients, 4 039 (52%) had complete one-year follow-up data. RRs for subgroups (Hand 24% - Knee 69%), Table 2.	RR at BL or 1y FU NR	BL (preop) + 1y postop	yes_before treatment/ operation	yes	2		1	7695	NR	NR	NR	NR	BL+1y 4039	52	NR
						NR = Not reported
						Healthcare context		Number of recalls
						inpatient		0
						outpatient/ambulatory		1
						in- and outpatient		2
						other		3
						NR		4
								5
								6
						Hospital/else		7
						Hospital/medical center		8
						Unspecified		9
						Long-term care facility/nursing facility		10 or more
						Ambulatory surgery center
						Hospice
						other		study design
						NR		prospective cohort
								retrospective cohort
								case-control
						Operative/chronic/else		cross-sectional
						surgical/operative care		case series
						care of chronic diseases/long-term illnessess
						operative & chronic care
						preventive care/early intervention/diagnosis, treatment and care of health problems		Reminders
						acute, urgent and emergency care		0
						rehabilitation		1
						cancer/palliative care		2
						other		3
						NR		4
								5
								more
								NR
						National/local level
						International		Number of PROMs
						National		1
						Local/regional		2
						National & local		3
						NR		4
								5
						CQR		6 or more
						yes
						no
						other spesific (PROM) database
								total follow-up time (years)
						total follow-up time (months)		1.5
						0		0
						1		1
						2		2
						3		3
						4		4
						5		5
						6		6
						7		7
						8		8
						9		9
						10		10 or more
						11		NR
								Total amount of surveys
								1
								2
								3
								4
								5
								6
								7
								8
								9
								10 or more
								NR
								Baseline (BL)
								yes_before diagnosis
								yes_before treatment/ operation
								yes_after diagnosis/ first treatment/ operation
						Eligible		yes_after acute trauma/ incident
						All treated		no
						all recruited		NR
						BL respondents
						FU respondents
						BL- & FU respondents		Follow-up
						Other		yes
								no
								NR
						Eligible definition
						reported correctly
						reported incorrectly
						not possible to assess
								Eligible
								reported correctly
								reported incorrectly
						Coverage of the CQR		NR_can be calculated
						Reported		NR cannot be calculated
						NR		Not relevant
								Response rate (RR)
								calculated correctly
								calculated incorrectly
								not calculated
								not possible to assess

## Sheet: References
	Appendix D. The reference list of the included articles
	References	DOI-link
	1. Alhaug, Ole Kristian, Filip C. Dolatowski, Tore K. Solberg, and Greger Lønne. 2021. “Criteria for Failure and Worsening after Surgery for Lumbar Spinal Stenosis: A Prospective National Spine Registry Observational Study.” The Spine Journal 21(9):1489–96. doi:10.1080/21681805.2022.2119270.	https://doi.org/10.1080/21681805.2022.2119270
	2. Alm-Kruse, Kristin, Gunhild M. Gjerset, Ingvild B. M. Tjelmeland, Cecilie B. Isern, Jo Kramer-Johansen, and Andrew M. Garratt. 2024. “How Do Survivors after Out-of-Hospital Cardiac Arrest Perceive Their Health Compared to the Norm Population? A Nationwide Registry Study from Norway.” Resuscitation Plus 17:100549.	https://doi.org/10.1016/j.resplu.2023.100549
	3. Andersen, Janice, Janne Thomsen, Åshild Rostad Enes, Sverre Sandberg, and Aasne K. Aarsand. 2020. “Health-Related Quality of Life in Porphyria Cutanea Tarda: A Cross-Sectional Registry Based Study.” Health and Quality of Life Outcomes 18(1):84. doi:10.1186/s12955-020-01328-w.	https://doi.org/10.1186/s12955-020-01328-w
	4. Arnsrud Godtman, Rebecka, Erik Persson, Oskar Bergengren, Stefan Carlsson, Eva Johansson, David Robinsson, Jonas Hugosson, and Pär Stattin. 2022. “Surgeon Volume and Patient-Reported Urinary Incontinence after Radical Prostatectomy. Population-Based Register Study in Sweden.” Scandinavian Journal of Urology 56(5–6):343–50. doi:10.1080/21681805.2022.2119270.	https://doi.org/10.1080/21681805.2022.2119270
	5. Auffenberg, Gregory B., Ji Qi, Rodney L. Dunn, Susan Linsell, Tae Kim, David C. Miller, Jeffrey Tosoian, Richard Sarle, William K. Johnston, Eduardo Kleer, Khurshid R. Ghani, James Montie, and James Peabody. 2021. “Evaluation of Patient- and Surgeon-Specific Variations in Patient-Reported Urinary Outcomes 3 Months After Radical Prostatectomy From a Statewide Improvement Collaborative.” JAMA Su…	https://doi.org/10.1001/jamasurg.2020.6359
	6. Austevoll, Ivar Magne, Rolf Gjestad, Margreth Grotle, Tore Solberg, Jens Ivar Brox, Erland Hermansen, Frode Rekeland, Kari Indrekvam, Kjersti Storheim, and Christian Hellum. 2019. “Follow-up Score, Change Score or Percentage Change Score for Determining Clinical Important Outcome Following Surgery? An Observational Study from the Norwegian Registry for Spine Surgery Evaluating Patient Reported…	https://doi.org/10.1186/s12891-018-2386-y
	7. Baram, Amin, Mette Ammitzboell, Stig Brorson, Bo Sanderhoff Olsen, Alexander Amundsen, and Jeppe V. Rasmussen. 2020. “What Factors Are Associated with Revision or Worse Patient-Reported Outcome after Reverse Shoulder Arthroplasty for Cuff-Tear Arthropathy? A Study from the Danish Shoulder Arthroplasty Registry.” Clinical Orthopaedics and Related Research 478(5):1089–97. doi:10.1097/CORR.000000…	https://doi.org/10.1097/corr.0000000000001114
	8. Bengtsson, Albin, Gabrielle S. Donahue, Szilard Nemes, Göran Garellick, and Ola Rolfson. 2017. “Consistency in Patient-Reported Outcomes after Total Hip Replacement.” Acta Orthopaedica 88(5):484–89. doi:10.1080/17453674.2017.1339541.	https://doi.org/10.1080/17453674.2017.1339541
	9. Bhashyam, Abhiram R., Yassine Ochen, Quirine M. J. van der Vliet, Luke P. H. Leenen, Falco Hietbrink, Roderick M. Houwert, George S. M. Dyer, and Marilyn Heng. 2020. “Association of Patient-Reported Outcomes With Clinical Outcomes After Distal Humerus Fracture Treatment.” Journal of the American Academy of Orthopaedic Surgeons. Global Research & Reviews 4(2):e19.00122. doi:10.5435/JAAOSGlobal-…	https://doi.org/10.5435/jaaosglobal-d-19-00122
	10. Bjälkefur, Kerstin, Salmir Nasic, Eric Bertholds, Katarina Jood, and Åsa Rejnö. 2020. “Self-Rated Health over the First Five Years after Stroke.” BMC Neurology 20(1):389. doi:10.1186/s12883-020-01956-1.	https://doi.org/10.1186/s12883-020-01956-1
	11. Chrenka, Ella A., Leif I. Solberg, Stephen E. Asche, Steven P. Dehmer, Jeanette Y. Ziegenfuss, Robin R. Whitebird, Christine K. Norton, Megan Reams, Paul G. Johnson, and Glyn Elwyn. 2022. “Is Shared Decision-Making Associated with Better Patient-Reported Outcomes? A Longitudinal Study of Patients Undergoing Total Joint Arthroplasty.” Clinical Orthopaedics and Related Research 480(1):82–91. do…	https://doi.org/10.1097/corr.0000000000001920
	12. Cöster, Marcus E., Fredrik Montgomery, and Maria C. Cöster. n.d. “Patient-Reported Outcomes of Joint-Preserving Surgery for Moderate Hallux Rigidus: A 1-Year Follow-up of 296 Patients from Swefoot.” Acta Orthopaedica 92(1):109–13. doi:10.1080/17453674.2020.1824762.	https://doi.org/10.1080/17453674.2020.1824762
	13. Cöster, Maria C., Ann Bremander, and Anna Nilsdotter. 2023. “Patient-Reported Outcome for 17,648 Patients in 5 Different Swedish Orthopaedic Quality Registers before and 1 Year after Surgery: An Observational Study.” Acta Orthopaedica 94:1–7. doi:10.2340/17453674.2023.6577.	https://doi.org/10.2340/17453674.2023.6577
	14. Dahlin, Emma, Malin Zimmerman, and Erika Nyman. 2023. “Patient Reported Symptoms and Disabilities before and after Neuroma Surgery: A Register-Based Study.” Scientific Reports 13(1):17226. doi:10.1038/s41598-023-44027-4.	https://doi.org/10.1038/s41598-023-44027-4
	15. Dowsey, M. M., O. Robertsson, M. Sundberg, L. S. Lohmander, P. F. M. Choong, and A. W-Dahl. 2017. “Variations in Pain and Function before and after Total Knee Arthroplasty: A Comparison between Swedish and Australian Cohorts.” Osteoarthritis and Cartilage 25(6):885–91. doi:10.1016/j.joca.2016.12.018.	https://doi.org/10.1016/j.joca.2016.12.018
	16. Elkan, P., T. Lagerbäck, H. Möller, and Paul Gerdhem. 2018. “Response Rate Does Not Affect Patient-Reported Outcome after Lumbar Discectomy.” European Spine Journal: Official Publication of the European Spine Society, the European Spinal Deformity Society, and the European Section of the Cervical Spine Research Society 27(7):1538–46. doi:10.1007/s00586-018-5541-0.	https://doi.org/10.1007/s00586-018-5541-0
	17. Farwati, Medhat, Oussama M. Wazni, Khaldoun G. Tarakji, Mohamed Diab, Anna Scandinaro, Mustapha Amin, Mohammad Zmaili, Najdat Bazarbashi, Ozan Dikilitas, Hiroshi Nakagawa, Shunsuke Kuroda, Mohamed Kanj, Thomas J. Dresing, Thomas D. Callahan, Mandeep Bhargava, Bryan Baranowski, John Rickard, Daniel J. Cantillon, Patrick J. Tchou, Walid I. Saliba, and Ayman A. Hussein. 2021. “Super and Nonrespo…	https://doi.org/10.1161/circep.121.009938
	18. Gabbe, Belinda J., Melissa J. Hart, Amanda Brown, Susan McLellan, Meredith J. Morgan, Ben Beck, Richard S. De Steiger, and Peter A. Cameron. 2022. “Does Patient Preference for Online or Telephone Follow-up Impact on Response Rates and Data Completeness Following Injury?” Journal of Trauma and Acute Care Surgery 93(5):679–85. doi:10.1097/TA.0000000000003592.	https://doi.org/10.1097/ta.0000000000003592
	19. Gebert, Pimrapat, Anna Maria Hage, Jens-Uwe Blohmer, Robert Roehle, and Maria Margarete Karsten. 2024. “Longitudinal Assessment of Real-World Patient Adherence: A 12-Month Electronic Patient-Reported Outcomes Follow-up of Women with Early Breast Cancer Undergoing Treatment.” Supportive Care in Cancer: Official Journal of the Multinational Association of Supportive Care in Cancer 32(6):344. do…	https://doi.org/10.1007/s00520-024-08547-7
	20. Hansen, Maiken Bang, Morten Aagaard Petersen, Lone Ross, and Mogens Groenvold. 2020. “Should Analyses of Large, National Palliative Care Data Sets with Patient Reported Outcomes (PROs) Be Restricted to Services with High Patient Participation? A Register-Based Study.” BMC Palliative Care 19(1):89. doi:10.1186/s12904-020-00596-z.	https://doi.org/10.1186/s12904-020-00596-z
	21. Heijbel, Siri, Annette W-Dahl, Josefine E-Naili, and Margareta Hedström. 2024. “Patient-Reported Anxiety or Depression Increased the Risk of Dissatisfaction Despite Improvement in Pain or Function Following Total Knee Arthroplasty: A Swedish Register-Based Observational Study of 8,745 Patients.” The Journal of Arthroplasty 39(11):2708–13. doi:10.1016/j.arth.2024.04.071.	https://doi.org/10.1016/j.arth.2024.04.071
	22. Holm, Inger, Are Hugo Pripp, and May Arna Risberg. 2020. “The Active with OsteoArthritis (AktivA) Physiotherapy Implementation Model: A Patient Education, Supervised Exercise and Self-Management Program for Patients with Mild to Moderate Osteoarthritis of the Knee or Hip Joint. A National Register Study with a Two-Year Follow-Up.” Journal of Clinical Medicine 9(10):3112. doi:10.3390/jcm910311…	https://doi.org/10.3390/jcm9103112
	23. Huberts, Anouk S., Marloes E. Clarijs, Hester Pastoor, Mandy van Rosmalen, and Linetta B. Koppert. 2023. “Sexual Well-Being in Patients with Early-Stage Breast Cancer at 1- and 2-Year Follow-Up.” The Journal of Sexual Medicine 20(4):507–14. doi:10.1093/jsxmed/qdad007.	https://doi.org/10.1093/jsxmed/qdad007
	24. Hutchings, Andrew, Jenny Neuburger, Kirstin Grosse Frie, Nick Black, and Jan van der Meulen. 2012. “Factors Associated with Non-Response in Routine Use of Patient Reported Outcome Measures after Elective Surgery in England.” Health and Quality of Life Outcomes 10(34).	https://doi.org/10.1186/1477-7525-10-34
	25. Imam, Mohamed A., Samuel Barke, Giles H. Stafford, David Parkin, and Richard E. Field. 2014. “Loss to Follow-up after Total Hip Replacement: A Source of Bias in Patient Reported Outcome Measures and Registry Datasets?” Hip International: The Journal of Clinical and Experimental Research on Hip Pathology and Therapy 24(5):465–72. doi:10.5301/hipint.5000141.	https://doi.org/10.5301/hipint.5000141
	26. Jakobsson, Ebbe, Karl-Johan Lundström, Henrik Holmberg, Hanna de la Croix, and Pär Nordin. 2022. “Chronic Pain After Groin Hernia Surgery in Women: A Patient-Reported Outcome Study Based on Data From the Swedish Hernia Register.” Annals of Surgery 275(2):213–19. doi:10.1097/SLA.0000000000005194.	https://doi.org/10.1097/sla.0000000000005194
	27. Joelson, Anders, Fredrik Nerelius, Marek Holy, and Freyr Gauti Sigmundsson. 2021. “Reoperations after Decompression with or without Fusion for L4-5 Spinal Stenosis with or without Degenerative Spondylolisthesis: A Study of 6,532 Patients in Swespine, the National Swedish Spine Register.” Acta Orthopaedica 92(3):264–68. doi:10.1080/17453674.2021.1879505.	https://doi.org/10.1080/17453674.2021.1879505
	28. Joelson, Anders, Fredrik Strömqvist, Freyr Gauti Sigmundsson, and Jan Karlsson. 2022. “Single Item Self-Rated General Health: SF-36 Based Observations from 16,910 Spine Surgery Procedures.” Quality of Life Research: An International Journal of Quality of Life Aspects of Treatment, Care and Rehabilitation 31(6):1819–28. doi:10.1007/s11136-021-03048-0.	https://doi.org/10.1007/s11136-021-03048-0
	29. Kamrad, Ilka, Åke Carlsson, Anders Henricson, Håkan Magnusson, Magnus K. Karlsson, and Björn E. Rosengren. 2017. “Good Outcome Scores and High Satisfaction Rate after Primary Total Ankle Replacement.” Acta Orthopaedica 88(6):675–80. doi:10.1080/17453674.2017.1366405.	https://doi.org/10.1080/17453674.2017.1366405
	30. Krabbe, S., B. Glintborg, M. Østergaard, and M. L. Hetland. 2019. “Extremely Poor Patient-Reported Outcomes Are Associated with Lack of Clinical Response and Decreased Retention Rate of Tumour Necrosis Factor Inhibitor Treatment in Patients with Axial Spondyloarthritis.” Scandinavian Journal of Rheumatology 48(2):128–32. doi:10.1080/03009742.2018.1481225.	https://doi.org/10.6084/m9.figshare.6960350
	31. Kristensen, Torbjørn B., Tarjei Vinje, Leif I. Havelin, Lars B. Engesæter, and Jan-Erik Gjertsen. 2017. “Posterior Approach Compared to Direct Lateral Approach Resulted in Better Patient-Reported Outcome after Hemiarthroplasty for Femoral Neck Fracture.” Acta Orthopaedica 88(1):29–34. doi:10.1080/17453674.2016.1250480.	https://doi.org/10.1080/17453674.2016.1250480
	32. Köhn, Stefanie, Anna Schlumbohm, Manuela Marquardt, Anke Scheel-Sailer, Stephan Tobler, Jan Vontobel, and Luise Menzi. 2022. “Predicting Non-Response in Patient-Reported Outcome Measures: Results from the Swiss Quality Assurance Programme in Cardiac Inpatient Rehabilitation.” International Journal for Quality in Health Care 34(4):mzac093. doi:10.1093/intqhc/mzac093.	https://doi.org/10.1093/intqhc/mzac093
	33. Lagergren, Johan, Michael Möller, and Cecilia Rogmark. 2020. “Displaced Femoral Neck Fractures in Patients 60-69 Years Old - Treatment and Patient Reported Outcomes in a Register Cohort.” Injury 51(11):2652–57. doi:10.1016/j.injury.2020.08.004.	https://doi.org/10.1016/j.injury.2020.08.004
	34. Landgren, Marcus, Antonio Abramo, Mats Geijer, Philippe Kopylov, and Magnus Tägil. 2017. “Similar 1-Year Subjective Outcome after a Distal Radius Fracture during the 10-Year-Period 2003-2012.” Acta Orthopaedica 88(4):451–56. doi:10.1080/17453674.2017.1303601.	https://doi.org/10.1080/17453674.2017.1303601
	35. Lee, Minji K., James M. Naessens, David T. Eton, Thomas J. O’Byrne, and Mark A. Nyman. 2021. “Functional Outcomes and Health-Related Quality of Life Before and After Primary Total Knee Replacement for Patients From Diverse Geographic Regions.” The Journal of Arthroplasty 36(6):1958–65. doi:10.1016/j.arth.2021.01.043.	https://doi.org/10.1016/j.arth.2021.01.043
	36. Lesand, Lovisa, Lars B. Dahlin, Mattias Rydberg, and Malin Zimmerman. 2023. “Effects of Socioeconomic Status on Patient-Reported Outcome after Surgically Treated Trigger Finger: A Retrospective National Registry-Based Study.” BMJ Open 13(12):e077101. doi:10.1136/bmjopen-2023-077101.	https://doi.org/10.1136/bmjopen-2023-077101
	37. Ling, Daphne I., Anthony Finocchiaro, Brandon Schneider, EmilyYing Lai, Joshua Dines, and Lawrence Gulotta. 2021. “What Factors Are Associated with Patient-Reported Outcome Measure Questionnaire Completion for an Electronic Shoulder Arthroplasty Registry?” Clinical Orthopaedics and Related Research 479(1):142–47. doi:10.1097/CORR.0000000000001424.	https://doi.org/10.1097/corr.0000000000001424
	38. Loth, F. L., J. M. Giesinger, K. Giesinger, C. R. Howie, and D. F. Hamilton. 2020. “Single-Item Satisfaction Scores Mask Large Variations in Pain, Function and Joint Awareness in Patients Following Total Joint Arthroplasty.” European Journal of Orthopaedic Surgery & Traumatology: Orthopedie Traumatologie 30(2):267–74. doi:10.1007/s00590-019-02560-x.	https://doi.org/10.1007/s00590-019-02560-x
	39. Lundström, K. J., H. Holmberg, A. Montgomery, and P. Nordin. 2018. “Patient-Reported Rates of Chronic Pain and Recurrence after Groin Hernia Repair.” Journal of British Surgery 105(1):106–12. doi:10.1002/bjs.10652.	https://doi.org/10.1002/bjs.10652
	40. Lyman, Stephen, Yuo-Yu Lee, Alexander S. McLawhorn, Wasif Islam, and Catherine H. MacLean. 2018. “What Are the Minimal and Substantial Improvements in the HOOS and KOOS and JR Versions After Total Joint Replacement?” Clinical Orthopaedics and Related Research 476(12):2432–41. doi:10.1097/CORR.0000000000000456.	https://doi.org/10.1097/corr.0000000000000456
	41. Lützner, Jörg, Franziska Beyer, Klaus-Peter Günther, and Jörg Huber. 2021. “Higher Treatment Effect after Total Knee Arthroplasty Is Associated with Higher Patient Satisfaction.” Knee Surgery, Sports Traumatology, Arthroscopy: Official Journal of the ESSKA 29(10):3426–32. doi:10.1007/s00167-020-06272-2.	https://doi.org/10.1007/s00167-020-06272-2
	42. Lønne, Greger, Peter Fritzell, Olle Hägg, Dennis Nordvall, Paul Gerdhem, Tobias Lagerbäck, Mikkel Andersen, Søren Eiskjaer, Martin Gehrchen, Wilco Jacobs, Miranda L. van Hooff, and Tore K. Solberg. 2019. “Lumbar Spinal Stenosis: Comparison of Surgical Practice Variation and Clinical Outcome in Three National Spine Registries.” The Spine Journal: Official Journal of the North American Spine So…	https://doi.org/10.1016/j.spinee.2018.05.028
	43. Mannion, Anne F., Tamás F. Fekete, Dave O’Riordan, Markus Loibl, Frank S. Kleinstück, François Porchet, Raluca Reitmeir, Dezsö Jeszenszky, and Daniel Haschtmann. 2023. “Does Loss to Follow-up Lead to an Overestimation of Treatment Success? Findings from a Spine Surgery Registry of over 15,000 Patients.” European Spine Journal: Official Publication of the European Spine Society, the European S…	https://doi.org/10.1007/s00586-023-07541-7
	44. Mannion, Anne F., Franco M. Impellizzeri, Michael Leunig, Dezsö Jeszenszy, Hans-Jürgen Becker, Daniel Haschtmann, Stefan Preiss, and Tamas F. Fekete. 2018. “EUROSPINE 2017 FULL PAPER AWARD: Time to Remove Our Rose-Tinted Spectacles: A Candid Appraisal of the Relative Success of Surgery in over 4500 Patients with Degenerative Disorders of the Lumbar Spine, Hip or Knee.” European Spine Journal …	https://doi.org/10.1007/s00586-018-5469-4
	45. Mavroidis, Panayiotis, Kevin A. Pearlstein, John Dooley, Jasmine Sun, Srinivas Saripalli, Shiva K. Das, Andrew Z. Wang, and Ronald C. Chen. 2018. “Fitting NTCP Models to Bladder Doses and Acute Urinary Symptoms during Post-Prostatectomy Radiotherapy.” Radiation Oncology (London, England) 13(1):17. doi:10.1186/s13014-018-0961-x.	https://doi.org/10.1186/s13014-018-0961-x
	46. Mayr-Riedler, Michael S., Sebastian Holm, Iliana Aristokleous, Bart de Vries, Andres Rodriguez-Lorenzo, Tua Riilas, and Maria Mani. 2025. “One-Year Quality of Life Outcomes of Delayed Unilateral Autologous Breast Reconstruction and Associated Patient Factors.” JPRAS Open 43:56–66. doi:10.1016/j.jpra.2024.10.014.	https://doi.org/10.1016/j.jpra.2024.10.014
	47. Mechlenburg, Inger, Sigrid Rasmussen, Ditte Unbehaun, Alexander Amundsen, and Jeppe Vejlgaard Rasmussen. 2020. “Patients Undergoing Shoulder Arthroplasty for Failed Nonoperative Treatment of Proximal Humerus Fracture Have Low Implant Survival and Low Patient-Reported Outcomes: 837 Cases from the Danish Shoulder Arthroplasty Registry.” Acta Orthopaedica 91(3):319–25. doi:10.1080/17453674.2020.…	https://doi.org/10.1080/17453674.2020.1730660
	48. Melkemichel, M., S. Bringman, H. Nilsson, and B. Widhe. 2020. “Patient-Reported Chronic Pain after Open Inguinal Hernia Repair with Lightweight or Heavyweight Mesh: A Prospective, Patient-Reported Outcomes Study.” British Journal of Surgery 107(12):1659–66. doi:10.1002/bjs.11755.	https://doi.org/10.1002/bjs.11755
	49. Myers, Sara P., Audree B. Tadros, Varadan Sevilimedu, Jonas A. Nelson, Tiana Le, Paula Garcia, Monica Morrow, and Minna K. Lee. 2023. “Satisfaction and Well-Being After Contralateral Prophylactic Mastectomy Among BRCA Mutation Carriers and Noncarriers: A Longitudinal Analysis of BREAST-Q Domains.” Annals of Surgical Oncology 30(12):7116–23. doi:10.1245/s10434-023-14086-y.	https://doi.org/10.1245/s10434-023-14086-y
	50. Oinasmaa, Salla, Jari Heiskanen, Juha Hartikainen, Mikko Hippeläinen, Heikki Miettinen, Janne Martikainen, Risto P. Roine, and Anna-Maija Tolppanen. 2018. “Does Routinely Collected Patient-Reported Outcome Data Represent the Actual Case-Mix of Elective Coronary Revascularization Patients?” European Heart Journal. Quality of Care & Clinical Outcomes 4(2):113–19. doi:10.1093/ehjqcco/qcx038.	https://doi.org/10.1093/ehjqcco/qcx038
	51. OME Cleveland Clinic Orthopaedics. 2020. “Value in Research: Achieving Validated Outcome Measurements While Mitigating Follow-up Cost.” The Journal of Bone and Joint Surgery. American Volume 102(5):419–27. doi:10.2106/JBJS.19.00531.	https://doi.org/10.2106/jbjs.19.00531
	52. Overgaard, Anders, Lars Lidgren, Martin Sundberg, Otto Robertsson, and Annette W-Dahl. 2019. “Patient-Reported 1-Year Outcome Not Affected by Body Mass Index in 3,327 Total Knee Arthroplasty Patients.” Acta Orthopaedica 90(4):360–65. doi:10.1080/17453674.2019.1604940.	https://doi.org/10.1080/17453674.2019.1604940
	53. Parai, C., O. Hägg, C. Willers, B. Lind, and H. Brisby. 2020. “Characteristics and Predicted Outcome of Patients Lost to Follow-up after Degenerative Lumbar Spine Surgery.” European Spine Journal: Official Publication of the European Spine Society, the European Spinal Deformity Society, and the European Section of the Cervical Spine Research Society 29(12):3063–73. doi:10.1007/s00586-020-0652…	https://doi.org/10.1007/s00586-020-06528-y
	54. Parry, Matthew G., Ted A. Skolarus, Julie Nossiter, Arunan Sujenthiran, Melanie Morris, Thomas E. Cowling, Brendan Berry, Ajay Aggarwal, Heather Payne, Paul Cathcart, Noel W. Clarke, and Jan van der Meulen. 2022. “Urinary Incontinence and Use of Incontinence Surgery after Radical Prostatectomy: A National Study Using Patient-Reported Outcomes.” BJU International 130(1):84–91. doi:10.1111/bju.…	https://doi.org/10.1111/bju.15663
	55. Pasqualini, Ignacio, Jason R. Teplensky, Oguz Turan, Sarah E. Poirier, William A. Cantrell, James Mueller, Sagar Chawla, and Sara Lyn Miniaci-Coxhead. 2025. “Establishment of Minimum Clinically Important Difference and Patient Acceptable Symptom State Thresholds for Foot and Ankle Ability Measure and Visual Analog Scale Scores After Hallux Valgus Surgery.” Foot & Ankle International 46(1):83–…	https://doi.org/10.1177/10711007241298675
	56. Patel, Jay, Jason H. Lee, Zhongmin Li, Nelson Fong SooHoo, Kevin Bozic, and James I. Huddleston. 2015. “Predictors of Low Patient-Reported Outcomes Response Rates in the California Joint Replacement Registry.” The Journal of Arthroplasty 30(12):2071–75. doi:10.1016/j.arth.2015.06.029.	https://doi.org/10.1016/j.arth.2015.06.029
	57. Piuzzi, Nicolas S. and Cleveland Clinic O. M. E. Arthroplasty Group. 2022. “Patient-Reported Outcomes at 1 and 2 Years after Total Hip and Knee Arthroplasty: What Is the Minimum Required Follow-Up?” Archives of Orthopaedic and Trauma Surgery 142(9):2121–29. doi:10.1007/s00402-021-03819-x.	https://doi.org/10.1007/s00402-021-03819-x
	58. Polk, Anne, Jeppe V. Rasmussen, Stig Brorson, and Bo S. Olsen. 2013. “Reliability of Patient-Reported Functional Outcome in a Joint Replacement Registry. A Comparison of Primary Responders and Non-Responders in the Danish Shoulder Arthroplasty Registry.” Acta Orthopaedica 84(1):12–17. doi:10.3109/17453674.2013.765622.	https://doi.org/10.3109/17453674.2013.765622
	59. Rasmussen, Anne Ankerstjerne, Bengt Fridlund, Karina Nielsen, Trine Bernholdt Rasmussen, Lars Thrysoee, Britt Borregaard, Charlotte Brun Thorup, Selina Kikkenborg Berg, and Rikke Elmose Mols. 2022. “Gender Differences in Patient-Reported Outcomes in Patients with Acute Myocardial Infarction.” European Journal of Cardiovascular Nursing 21(8):772–81. doi:10.1093/eurjcn/zvac022.	https://doi.org/10.1093/eurjcn/zvac022
	60. Rogers, Miranda J., Jordan Nishimoto, Minkyoung Yoo, Angela P. Presson, Andrew R. Stephens, and Nikolas H. Kazmers. 2025. “Evaluating the Performance of an Automated Patient-Reported Outcomes Collection Platform in a Postoperative Hand Surgery Population.” The Journal of Hand Surgery 50(1):100.e1-100.e10. doi:10.1016/j.jhsa.2023.05.006.	https://doi.org/10.1016/j.jhsa.2023.05.006
	61. Rolfson, O., J. Kärrholm, L. E. Dahlberg, and G. Garellick. 2011. “Patient-Reported Outcomes in the Swedish Hip Arthroplasty Register: Results of a Nationwide Prospective Observational Study.” The Journal of Bone and Joint Surgery. British Volume 93(7):867–75. doi:10.1302/0301-620X.93B7.25737.	https://doi.org/10.1302/0301-620x.93b7.25737
	62. Ross, Lauren A., Sara C. O’Rourke, Gemma Toland, Deborah J. MacDonald, Nick D. Clement, and Chloe E. H. Scott. 2022. “Loss to Patient-Reported Outcome Measure Follow-up after Hip Arthroplasty and Knee Arthroplasty : Patient Satisfaction, Associations with Non-Response, and Maximizing Returns.” Bone & Joint Open 3(4):275–83. doi:10.1302/2633-1462.34.BJO-2022-0013.R1.	https://doi.org/10.1302/2633-1462.34.bjo-2022-0013.r1
	63. Rossen, Sine, Mette Thønnings Sandager, Dorte Thoning Hofland, Claus Vinther Nielsen, and Thomas Maribo. 2024. “Are All Cancer Survivors Included When Using Electronically Administered Patient Reported Outcomes in Primary Healthcare Cancer Rehabilitation? A Cross-Sectional Study.” Journal of Patient-Reported Outcomes 8(1):67. doi:10.1186/s41687-024-00753-5.	https://doi.org/10.1186/s41687-024-00753-5
	64. Rullán, Pedro J., Ignacio Pasqualini, Chao Zhang, Alison K. Klika, Nicolas S. Piuzzi, and The Cleveland Clinic OME Arthroplasty Group. 2024. “How to Raise the Bar in the Capture of Patient-Reported Outcome Measures in Total Joint Arthroplasty: Results from Active and Passive Follow-up Measures.” The Journal of Bone and Joint Surgery. American Volume 106(10):879–90. doi:10.2106/JBJS.23.00558.	https://doi.org/10.2106/jbjs.23.00558
	65. Schamber, Elizabeth M., Steven K. Takemoto, Kate Eresian Chenok, and Kevin J. Bozic. 2013. “Barriers to Completion of Patient Reported Outcome Measures.” The Journal of Arthroplasty 28(9):1449–53. doi:10.1016/j.arth.2013.06.025.	https://doi.org/10.1016/j.arth.2013.06.025
	66. Sheckter, Clifford C., Kevin Li, Gretchen J. Carrougher, Tam N. Pham, Nicole S. Gibran, and Barclay T. Stewart. 2020. “The Impact of Comorbid Conditions on Long-Term Patient-Reported Outcomes From Burn Survivors.” Journal of Burn Care & Research: Official Publication of the American Burn Association 41(5):956–62. doi:10.1093/jbcr/iraa090.	https://doi.org/10.1093/jbcr/iraa090
	67. Schneider, Brandon, Udit Dave, Anthony Finocchiaro, Joshua Dines, Lawrence Gulotta, and Daphne I. Ling. 2022. “Manual Follow-up of Patients Does Not Add Value to Automated Methods in a Shoulder Arthroplasty Registry.” Seminars in Arthroplasty: JSES 32(3):545–49. doi:10.1053/j.sart.2022.02.009.	https://doi.org/10.1053/j.sart.2022.02.009
	68. Scott, Chloe E. H., Gordon T. Snowden, Will Cawley, Katrina R. Bell, Deborah J. MacDonald, Gavin J. Macpherson, Liam Z. Yapp, and Nick D. Clement. 2023. “Fifteen-Year Prospective Longitudinal Cohort Study of Outcomes Following Single Radius Total Knee Arthroplasty.” Bone & Joint Open 4(10):808–16. doi:10.1302/2633-1462.410.BJO-2023-0086.R1.	https://doi.org/10.1302/2633-1462.410.BJO-2023-0086.R1
	69. Shiraishi, Makoto, Yoshihiro Sowa, and Naoki Inafuku. 2023. “Long-Term Survey of Sexual Well-Being after Breast Reconstruction Using the BREAST-Q in the Japanese Population.” Asian Journal of Surgery 46(1):150–55. doi:10.1016/j.asjsur.2022.02.007.	https://doi.org/10.1016/j.asjsur.2022.02.007
	70. Sinclair, SaTia T., Alison K. Klika, Yuxuan Jin, Carlos A. Higuera, Nicolas S. Piuzzi, and on behalf of the Cleveland Clinic OME Arthroplasty Group. 2022. “The Impact of Surgeon Variability on Patient-Reported Outcome Measures, Length of Stay, Discharge Disposition, and 90-Day Readmission in TKA.” The Journal of Bone and Joint Surgery. American Volume 104(22):2016–25. doi:10.2106/JBJS.21.0133…	https://doi.org/10.1016/j.arth.2022.02.100
	71. Sinclair, SaTia T., Alison K. Klika, Yuxuan Jin, Nicolas S. Piuzzi, Cleveland Clinic OME Arthroplasty Group, and Carlos A. Higuera. 2022. “The Impact of Surgeon Variability on Patient-Reported Outcomes in Total Hip Arthroplasty.” The Journal of Arthroplasty 37(7S):S479-S487.e1. doi:10.1016/j.arth.2022.02.100.	https://doi.org/10.1016/j.arth.2022.02.100
	72. Solberg, Leif I., Ella Chrenka, Steve E. Asche, Paul G. Johnson, Jeanette Y. Ziegenfuss, Patrick K. Horst, Brian P. Cunningham, Megan Reams, and Marc F. Swiontkowski. 2022. “Adjusting for Variation in Patient-Reported Outcome Measures Is Needed to Improve Care After Total Knee Arthroplasty.” The Journal of the American Academy of Orthopaedic Surgeons 30(2):e164–72. doi:10.5435/JAAOS-D-20-0137…	https://doi.org/10.5435/jaaos-d-20-01371
	73. Spiering, Tyler J., Andrew D. Firth, Christos Mousoulis, Brian R. Hallstrom, and Joel J. Gagnier. 2024. “Establishing the Minimally Important Difference for the KOOS-Joint Replacement and PROMIS Global-10 in Patients After Total Knee Arthroplasty.” Orthopaedic Journal of Sports Medicine 12(2):23259671231218260. doi:10.1177/23259671231218260.	https://doi.org/10.1177/23259671231218260
	74. Srour, Marissa K., Audree B. Tadros, Varadan Sevilimedu, Jonas A. Nelson, Jennifer R. Cracchiolo, Taylor M. McCready, Nicholas Silva, Tracy-Ann Moo, and Monica Morrow. 2022. “Who Are We Missing: Does Engagement in Patient-Reported Outcome Measures for Breast Cancer Vary by Age, Race, or Disease Stage?” Annals of Surgical Oncology 29(13):7964–73. doi:10.1245/s10434-022-12477-1.	https://doi.org/10.1245/s10434-022-12477-1
	75. Sunderland, Geraint, Mitchell Foster, Sujay Dheerendra, and Robin Pillay. 2021. “Patient-Reported Outcomes Following Lumbar Decompression Surgery: A Review of 2699 Cases.” Global Spine Journal 11(2):172–79. doi:10.1177/2192568219896541.	https://doi.org/10.1177/2192568219896541
	76. Tan, Bee K., Kate Maillou, Rajneesh S. Mathur, and Andrew Prentice. 2013. “A Retrospective Review of Patient-Reported Outcomes on the Impact on Quality of Life in Patients Undergoing Total Abdominal Hysterectomy and Bilateral Salpingo-Oophorectomy for Endometriosis.” European Journal of Obstetrics & Gynecology and Reproductive Biology 170(2):533–38. doi:10.1016/j.ejogrb.2013.07.030.	https://doi.org/10.1016/j.ejogrb.2013.07.030
	77. Tong, Yixuan, Vinaya Rajahraman, Rajan Gupta, Roy I. Davidovitch, Ran Schwarzkopf, and Joshua C. Rozell. 2024. “Patient Demographic Factors Affect Response Rates to Patient-Reported Outcome Measures for Total Hip Arthroplasty Patients.” The Journal of Arthroplasty 39(9, Supplement 2):S100–103. doi:10.1016/j.arth.2024.06.033.	https://doi.org/10.1016/j.arth.2024.06.033
	78. Tong, Yixuan, Vinaya Rajahraman, Rajan Gupta, Ran Schwarzkopf, and Joshua C. Rozell. 2024. “Patient Demographic Factors Impact KOOS JR Response Rates for Total Knee Arthroplasty Patients.” The Journal of Knee Surgery 37(11):784–88. doi:10.1055/s-0044-1787055.	https://doi.org/10.1055/s-0044-1787055
	79. Tracy, Lincoln M., Heather J. Cleland, Richard N. de Steiger, Warwick J. Teague, Peter A. Cameron, and Belinda J. Gabbe. 2025. “Does Injury Type Influence Patient Preference, Response Rates, and Data Completeness for Online or Telephone Follow-up Following Injury?” Injury 56(2):112060. doi:10.1016/j.injury.2024.112060.	https://doi.org/10.1016/j.injury.2024.112060
	80. Van den Bosch, Lisa, Hans Paul van der Laan, Arjen van der Schaaf, Sjoukje F. Oosting, Gyorgy B. Halmos, Max J. H. Witjes, Edwin Oldehinkel, Tineke W. H. Meijer, Johanna G. M. van den Hoek, Roel J. H. M. Steenbakkers, and Johannes A. Langendijk. 2021. “Patient-Reported Toxicity and Quality-of-Life Profiles in Patients With Head and Neck Cancer Treated With Definitive Radiation Therapy or Chem…	https://doi.org/10.1016/j.ijrobp.2021.05.114
	81. Van Egmond, Jeroen C., Brechtje Hesseling, Marijke Melles, Stephan B. W. Vehmeijer, Liza N. van Steenbergen, Nina M. C. Mathijssen, and Jarry T. Porsius. 2021. “Three Distinct Recovery Patterns Following Primary Total Knee Arthroplasty: Dutch Arthroplasty Register Study of 809 Patients.” Knee Surgery, Sports Traumatology, Arthroscopy: Official Journal of the ESSKA 29(2):529–39. doi:10.1007/s0…	https://doi.org/10.1007/s00167-020-05969-8
	82. Weiss-Laxer, Nomi S., Sonja Pavlesen, Alfonso Arevalo, Joycelyn Jeffords, Mohammad N. Haider, and Leslie J. Bisson. 2024. “Predictors of Postoperative Patient-Reported Outcome Measure Response Rates Among Patients With Rotator Cuff Repair.” The American Journal of Sports Medicine 52(1):215–23. doi:10.1177/03635465231209441.	https://doi.org/10.1177/03635465231209441
	83. Wiegel, Jimmy, Bart F. Seppen, Michael T. Nurmohamed, Marieke M. Ter Wee, and Wouter H. Bos. 2023. “Predictors for Response to Electronic Patient-Reported Outcomes in Routine Care in Patients with Rheumatoid Arthritis: A Retrospective Cohort Study.” Rheumatology International 43(4):651–57. doi:10.1007/s00296-023-05278-6.	https://doi.org/10.1007/s00296-023-05278-6
	84. Wilkerson, Christopher G., Brandon A. Sherrod, Mohammed Ali Alvi, Anthony L. Asher, Domagoj Coric, Michael S. Virk, Kai-Ming Fu, Kevin T. Foley, Paul Park, Cheerag D. Upadhyaya, John J. Knightly, Mark E. Shaffrey, Eric A. Potts, Christopher Shaffrey, Michael Y. Wang, Praveen V. Mummaneni, Andrew K. Chan, Mohamad Bydon, Luis M. Tumialán, and Erica F. Bisson. 2022. “Differences in Patient-Repor…	https://doi.org/10.1016/j.wneu.2022.01.049
	85. Winther, Siri B., Jomar Klaksvik, Olav A. Foss, Tina Strømdal Wik, Tarjei Egeberg, and Otto S. Husby. 2023. “The Extent of First-Time THA Revision Is Not Associated with Patient-Reported Outcomes at 1-Year Follow-up: A Study of 426 Aseptic Revisions.” Acta Orthopaedica 94:360–65. doi:10.2340/17453674.2023.16906.	https://doi.org/10.2340/17453674.2023.16906
	86. Young, Kenneth J., Jane Fitzgerald, Jonathan Field, David Newell, and Jim Richards. 2023. “A Descriptive Analysis of the Contents of Care Response, an International Data Set of Patient-Reported Outcomes for Chiropractic Patients.” Chiropractic & Manual Therapies 31(1):37. doi:10.1186/s12998-023-00509-w.	https://doi.org/10.1186/s12998-023-00509-w
	87. Zakaria, Hesham Mostafa, Tarek Mansour, Edvin Telemi, Shujie Xiao, Michael Bazydlo, Lonni Schultz, David Nerenz, Miguelangelo Perez-Cruet, Donald Seyfried, Ilyas S. Aleem, Richard Easton, Jason M. Schwalb, Muwaffak Abdulhak, and Victor Chang. 2019. “Patient Demographic and Surgical Factors That Affect Completion of Patient-Reported Outcomes 90 Days and 1 Year After Spine Surgery: Analysis fro…	https://doi.org/10.1016/j.wneu.2019.06.058
	88. Zheng, Evan T., Natalie A. Lowenstein, Jamie E. Collins, and Elizabeth G. Matzkin. 2023. “Resolution of Sleep Disturbance and Improved Functional Outcomes After Rotator Cuff Repair: Response.” The American Journal of Sports Medicine 51(14):NP65. doi:10.1177/03635465231202518.	https://doi.org/10.1177/03635465231202518
	89. Zhou, Yushy, Cade Shadbolt, Sharmala Thuraisingam, Chris Schilling, Peter Choong, and Michelle Dowsey. 2023. “Differences in Outcomes Between Initial Responders and Subsequent Responders to Health Questionnaires for Total Hip and Knee Arthroplasty: An Australian Tertiary Institutional Registry Study.” The Journal of Arthroplasty 38(12):2561–67. doi:10.1016/j.arth.2023.05.079.	https://doi.org/10.1016/j.arth.2023.05.079
	90. Ziegenfuss, Jeanette Y., Elizabeth S. Grossman, Leif I. Solberg, Ella A. Chrenka, Ann Werner, Stephen E. Asche, Christine K. Norton, Andy Nelson, Megan Reams, and Robin R. Whitebird. 2022. “Is the Promise of PROMs Being Realized? Implementation Experience in a Large Orthopedic Practice.” American Journal of Medical Quality: The Official Journal of the American College of Medical Quality 37(6)…	https://doi.org/10.1097/jmq.0000000000000079
	91. Zimmerman, Malin, Katarina Eeg-Olofsson, Ann-Marie Svensson, Mikael Åström, Marianne Arner, and Lars Dahlin. 2019. “Open Carpal Tunnel Release and Diabetes: A Retrospective Study Using PROMs and National Quality Registries.” BMJ Open 9(9):e030179. doi:10.1136/bmjopen-2019-030179.	https://doi.org/10.1136/bmjopen-2019-030179
	92. Äärimaa, Ville, Karita Kohtala, Ida Rantalaiho, Elina Ekman, Keijo Mäkelä, Hanna-Stiina Taskinen, Anssi Ryösä, Joel Kostensalo, Saara Meronen, and Inari Laaksonen. 2024. “A Comprehensive Approach to PROMs in Elective Orthopedic Surgery: Comparing Effect Sizes across Patient Subgroups.” Journal of Clinical Medicine 13(11):3073. doi:10.3390/jcm13113073.	https://doi.org/10.3390/jcm13113073
